# Supplementary material for: ANXA11 biomolecular condensates facilitate protein-lipid phase coupling on lysosomal membranes
Source: Nat Commun. 2025 Mar 21;16:2814. doi: 10.1038/s41467-025-58142-5 (PMC11928461; doi:10.1038/s41467-025-58142-5)
Supplement: Supplementary file 7 — Source Data [file 41467_2025_58142_MOESM7_ESM.zip]

Archive with 72 entries (71 files):
- Source Data/
- __MACOSX/._Source Data
- Source Data/Figure S4E.xlsx
- __MACOSX/Source Data/._Figure S4E.xlsx
- Source Data/Figure S5C.xlsx
- __MACOSX/Source Data/._Figure S5C.xlsx
- Source Data/Figure 6F.xlsx
- __MACOSX/Source Data/._Figure 6F.xlsx
- Source Data/Figure 3A.xlsx
- __MACOSX/Source Data/._Figure 3A.xlsx
- Source Data/Figure S3C.xlsx
- __MACOSX/Source Data/._Figure S3C.xlsx
- Source Data/.DS_Store
- __MACOSX/Source Data/._.DS_Store
- Source Data/Figure 4G.xlsx
- __MACOSX/Source Data/._Figure 4G.xlsx
- Source Data/Figure S2B.xlsx
- __MACOSX/Source Data/._Figure S2B.xlsx
- Source Data/Figure S6C.xlsx
- __MACOSX/Source Data/._Figure S6C.xlsx
- Source Data/Figure S5E.xlsx
- __MACOSX/Source Data/._Figure S5E.xlsx
- Source Data/Figure 3F.xlsx
- __MACOSX/Source Data/._Figure 3F.xlsx
- Source Data/Figure S5D.xlsx
- __MACOSX/Source Data/._Figure S5D.xlsx
- Source Data/Figure S1E.xlsx
- __MACOSX/Source Data/._Figure S1E.xlsx
- Source Data/Figure S7D.xlsx
- __MACOSX/Source Data/._Figure S7D.xlsx
- Source Data/Figure S3F.xlsx
- __MACOSX/Source Data/._Figure S3F.xlsx
- Source Data/Figure 3I.xlsx
- __MACOSX/Source Data/._Figure 3I.xlsx
- Source Data/Figure 6B.xlsx
- __MACOSX/Source Data/._Figure 6B.xlsx
- Source Data/Figure S1G.xlsx
- __MACOSX/Source Data/._Figure S1G.xlsx
- Source Data/Figure 2I-K.xlsx
- __MACOSX/Source Data/._Figure 2I-K.xlsx
- Source Data/Figure S5F.xlsx
- __MACOSX/Source Data/._Figure S5F.xlsx
- Source Data/Figure 6C.xlsx
- __MACOSX/Source Data/._Figure 6C.xlsx
- Source Data/Figure S3D-E.xlsx
- __MACOSX/Source Data/._Figure S3D-E.xlsx
- Source Data/Figure 3D.xlsx
- __MACOSX/Source Data/._Figure 3D.xlsx
- Source Data/Figure 2B.xlsx
- __MACOSX/Source Data/._Figure 2B.xlsx
- Source Data/Figure 4C.xlsx
- __MACOSX/Source Data/._Figure 4C.xlsx
- Source Data/Figure 1D.xlsx
- __MACOSX/Source Data/._Figure 1D.xlsx
- Source Data/Figure S2A.xlsx
- __MACOSX/Source Data/._Figure S2A.xlsx
- Source Data/Figure 2E.xlsx
- __MACOSX/Source Data/._Figure 2E.xlsx
- Source Data/Figure 4H.xlsx
- __MACOSX/Source Data/._Figure 4H.xlsx
- Source Data/Figure S4F-G.xlsx
- __MACOSX/Source Data/._Figure S4F-G.xlsx
- Source Data/Figure 4D.xlsx
- __MACOSX/Source Data/._Figure 4D.xlsx
- Source Data/Figure S2E-J.xlsx
- __MACOSX/Source Data/._Figure S2E-J.xlsx
- Source Data/Figure 5C.xlsx
- __MACOSX/Source Data/._Figure 5C.xlsx
- Source Data/Figure 4E.xlsx
- __MACOSX/Source Data/._Figure 4E.xlsx
- Source Data/Figure 3B.xlsx
- __MACOSX/Source Data/._Figure 3B.xlsx
