# Supplementary material for: ANXA11 biomolecular condensates facilitate protein-lipid phase coupling on lysosomal membranes
Source: Nat Commun. 2025 Mar 21;16:2814. doi: 10.1038/s41467-025-58142-5 (PMC11928461; doi:10.1038/s41467-025-58142-5)
Supplement: Supplementary file 7 — Source Data [file 41467_2025_58142_MOESM7_ESM.zip › Source Data/Figure S4E.xlsx]

## Sheet: Figure S4E
Time (sec)	FL		FL+Halo		FL+ALG2		FL+CALC
	Mean	SD	Mean	SD	Mean	SD	Mean	SD
0	1	0	1	0	1	0	1	0
1	1.00125	0.0019741	1.00126	0.0083581			0.974136	0.0437211
2	1.00711	0.0041983	0.99946	0.0055954	0.958071	0.0556663	0.996971	0.0091133
3	1.00537	0.0011262	0.997152	0.0018463			1.00123	0.0134162
4	1.00707	0.0041054	1.00427	0.0068834	1.01	0.0249164	0.999392	0.0058404
5	1.0074	0.0079798	0.9963	0.0052505			0.969929	0.0301212
6	1.00487	0.0084331	0.997127	0.0025132	0.994936	0.0327505	0.996134	0.0055798
7	1.00528	0.006995	0.996219	0.006674			0.989531	0.0018739
8	1.00453	0.0102667	0.996883	0.0050458	0.960653	0.0245881	0.987492	0.0032195
9	0.989808	0.0354284	0.993842	0.0053913			0.991438	0.0047053
10	0	0	0	0	0.0270423	0.035627	0	0
11	0.0329793	0.0053902	0.0256357	0.0070934			0.0372193	0.0066034
12	0.0580617	0.0083816	0.0495573	0.010928	0.014348	0.009953	0.0629553	0.0089365
13	0.0789283	0.0110887	0.063151	0.0126065			0.084493	0.0124171
14	0.0947817	0.0076742	0.0799353	0.0160086	0.0131233	0.0126476	0.104061	0.0070467
15	0.114364	0.0176324	0.0918287	0.0167144			0.12327	0.0150664
16	0.12806	0.0134656	0.103233	0.0166596	0.0189983	0.0156907	0.146359	0.0186504
17	0.141434	0.017093	0.116936	0.0225042			0.157003	0.0217391
18	0.154464	0.018428	0.129247	0.0196131	0.0261537	0.0126988	0.169327	0.0214383
19	0.166631	0.0203447	0.136408	0.0209497			0.189865	0.0313885
20	0.176006	0.0205342	0.14797	0.023854	0.028717	0.0139951	0.201842	0.0294462
21	0.179948	0.0142322	0.155423	0.0234661			0.213559	0.0305898
22	0.18963	0.0171845	0.161237	0.0221148	0.038639	0.0111397	0.218255	0.0279076
23	0.19769	0.0166445	0.167846	0.0226917			0.226112	0.0211532
24	0.203582	0.0201416	0.175098	0.0223242	0.0335817	0.0109931	0.236726	0.0268002
25	0.208681	0.0228954	0.181414	0.0195763			0.236681	0.0249736
26	0.219611	0.0173823	0.186554	0.0186894	0.049131	0.029667	0.249115	0.0240233
27	0.227731	0.0202738	0.194617	0.0228381			0.259681	0.0250461
28	0.232801	0.0227141	0.198395	0.0241191	0.0433293	0.0287882	0.264543	0.0247691
29	0.239274	0.0209536	0.205709	0.0234198			0.2683	0.0211489
30	0.228788	0.0335965	0.210924	0.0222291	0.0434823	0.0141611	0.277279	0.0291731
31	0.24447	0.0226905	0.21564	0.0229889			0.28824	0.0259259
32	0.251739	0.0224129	0.219416	0.022554	0.0359727	0.0194387	0.291493	0.0216125
33	0.257235	0.0202755	0.223441	0.0219086			0.297274	0.0255565
34	0.256853	0.0202657	0.231092	0.0220784	0.0392077	0.0146142	0.29989	0.0357471
35	0.263464	0.0201177	0.238511	0.0293856			0.311265	0.0262895
36	0.268454	0.0240409	0.238216	0.0230391	0.0365067	0.0274141	0.319122	0.031581
37	0.267274	0.0224591	0.247047	0.0237946			0.323578	0.0268416
38	0.277228	0.0270008	0.248459	0.0242172	0.0507617	0.0239898	0.329584	0.0249485
39	0.28152	0.0267549	0.250383	0.0265485			0.331561	0.023701
40	0.287352	0.0272302	0.252871	0.0267209	0.0596213	0.0255436	0.337681	0.0259196
41	0.289831	0.0257703	0.259092	0.0284987			0.342479	0.0218785
42	0.295015	0.0275698	0.264469	0.0267247	0.0699387	0.0314876	0.347871	0.0265247
43	0.294868	0.0295225	0.2652	0.0266715			0.349363	0.0253882
44	0.303069	0.0302396	0.266461	0.0292972	0.0503467	0.0374257	0.352184	0.0233697
45	0.306913	0.0294701	0.268791	0.02491			0.367033	0.0238817
46	0.303084	0.0284608	0.279101	0.0257021	0.0601373	0.0254472	0.363151	0.0230405
47	0.314205	0.0310222	0.278444	0.0261583			0.374462	0.0304466
48	0.313938	0.0307348	0.281125	0.0274475	0.0699143	0.0238207	0.37705	0.0240261
49	0.312153	0.0259068	0.284287	0.0268529			0.376145	0.0205722
50	0.313856	0.0260889	0.288749	0.024173	0.0560983	0.0130053	0.384474	0.0153281
51	0.32345	0.0270175	0.287406	0.0250613			0.380636	0.022212
52	0.321754	0.0298032	0.294357	0.0260407	0.0730607	0.0319259	0.388703	0.021817
53	0.331399	0.0254312	0.299892	0.0258311			0.394252	0.0241087
54	0.329712	0.027257	0.299997	0.0281146	0.072484	0.0328125	0.387491	0.0216915
55	0.335015	0.026311	0.306668	0.0306059			0.395129	0.0266073
56	0.333073	0.0268568	0.31186	0.0321719	0.0764323	0.019954	0.398384	0.021766
57	0.337216	0.0278591	0.313239	0.0329218			0.382642	0.0184217
58	0.343342	0.0256947	0.310531	0.0319734	0.0626403	0.0314371	0.405646	0.023105
59	0.343056	0.0241089	0.313274	0.0256063			0.405712	0.0229435
60	0.342477	0.0262982	0.316294	0.0323959	0.0766757	0.0388821	0.404102	0.0193737
61	0.346453	0.0322561	0.317517	0.0289388			0.418542	0.0197443
62	0.349582	0.0293971	0.321018	0.0342173	0.0695797	0.0293339	0.413347	0.0234548
63	0.355565	0.0366144	0.326888	0.0310198			0.414642	0.0182067
64	0.355431	0.0315975	0.324762	0.0313891	0.0725883	0.0188642	0.418894	0.0176634
65	0.360292	0.0332962	0.328421	0.0292813			0.413502	0.0322865
66	0.357912	0.0332967	0.328762	0.026146	0.0795297	0.0374957	0.425776	0.0168842
67	0.367173	0.0294126	0.331795	0.0278293			0.426915	0.022207
68	0.366244	0.0310811	0.337286	0.0318969	0.0820163	0.038235	0.423993	0.0185477
69	0.370271	0.0322522	0.339366	0.0299604			0.431539	0.0201154
70	0.367526	0.0309754	0.335146	0.0327345	0.0833047	0.0449942	0.43564	0.0199537
71	0.371523	0.0290106	0.338357	0.0316019			0.43998	0.0210599
72	0.36636	0.0230219	0.340293	0.0284289	0.0924923	0.0514799	0.438323	0.0205354
73	0.377172	0.034031	0.345616	0.0332808			0.437625	0.0232999
74	0.378595	0.0372988	0.347301	0.0311743	0.0727103	0.0290381	0.4462	0.0181327
75	0.359966	0.0364717	0.350359	0.0281813			0.446747	0.0209579
76	0.376422	0.0311586	0.348446	0.0289676	0.0825407	0.0396664	0.446653	0.0231298
77	0.375825	0.02256	0.350893	0.0296503			0.445876	0.0152312
78	0.381157	0.0220131	0.355987	0.0314767	0.0893323	0.0518078	0.453644	0.0191502
79	0.376413	0.0263646	0.353193	0.0275482			0.453181	0.0142366
80	0.380248	0.0266426	0.352019	0.0275781	0.089536	0.0287761	0.45547	0.0134542
81	0.383819	0.0307078	0.357365	0.0287086			0.442577	0.0167576
82	0.390614	0.0259999	0.358204	0.0333565	0.0827677	0.0409813	0.45886	0.0134878
83	0.382893	0.0244889	0.358293	0.0273687			0.459347	0.0169879
84	0.395986	0.0271598	0.357638	0.0252801	0.0901307	0.0400105	0.461166	0.0156097
85	0.389839	0.0286747	0.360524	0.0267057			0.464537	0.0186431
86	0.391692	0.0310628	0.363373	0.0260145	0.0988357	0.0320949	0.463209	0.0149262
87	0.392491	0.030111	0.367385	0.0248121			0.468875	0.0141925
88	0.392988	0.029168	0.369126	0.024942	0.0866457	0.0433267	0.47008	0.0162551
89	0.39037	0.0233465	0.373904	0.0294466			0.464144	0.0133169
90	0.398624	0.0260246	0.371223	0.0275563	0.108515	0.0584361	0.468932	0.015013
91	0.397528	0.0288302	0.374571	0.0258689			0.466667	0.0119986
92	0.403236	0.027743	0.374311	0.0258275	0.0932967	0.0434602	0.47318	0.0132518
93	0.397886	0.0286188	0.375915	0.028585			0.48014	0.0152094
94	0.398998	0.0257055	0.375874	0.0333105	0.104654	0.0334391	0.481657	0.0105555
95	0.406087	0.0300873	0.376076	0.0252066			0.485074	0.0094833
96	0.406665	0.0319946	0.375349	0.0242825	0.0985143	0.0388236	0.478864	0.017458
97	0.400694	0.0295396	0.382763	0.0286243			0.481528	0.0183184
98	0.406351	0.0290973	0.384984	0.0295505	0.0941833	0.0344731	0.481757	0.0166625
99	0.406795	0.0242014	0.382414	0.0251789			0.483872	0.0115777
100	0.410423	0.0231379	0.388388	0.025823	0.117526	0.04626	0.487427	0.0116997
101	0.413771	0.0279451	0.391089	0.0289011			0.485034	0.005164
102	0.415234	0.025765	0.389234	0.0226713	0.098742	0.020437	0.480792	0.0139101
103	0.417079	0.0316252	0.391748	0.0278067			0.492233	0.0101366
104	0.417755	0.0315139	0.386941	0.0229802	0.110714	0.0417463	0.49339	0.0144639
105	0.414598	0.0249284	0.392743	0.0215803			0.495486	0.0129626
106	0.412723	0.0228531	0.389958	0.0219103	0.106765	0.0459277	0.498676	0.0159836
107	0.422272	0.0257094	0.392212	0.0227818			0.501126	0.0170755
108	0.417764	0.0246456	0.393286	0.0247242	0.107906	0.0422431	0.507166	0.0242422
109	0.421098	0.0305725	0.402045	0.027636			0.504273	0.0184277
110	0.424346	0.0297264	0.403741	0.0252768	0.095673	0.0384104	0.501412	0.0192965
111	0.42302	0.0258622	0.39842	0.0265348			0.505786	0.0143128
112	0.421202	0.0319836	0.408135	0.0215434	0.111553	0.0374394	0.508838	0.0130337
113	0.41793	0.0230026	0.395937	0.0253202			0.500217	0.0107314
114	0.418226	0.0253852	0.401008	0.0216992	0.11683	0.0435989	0.508333	0.0187146
115	0.424066	0.0297216	0.40624	0.024084			0.510975	0.0154332
116	0.426753	0.0256274	0.404648	0.0228789	0.117236	0.0696692	0.511574	0.017172
117	0.425566	0.0267065	0.400412	0.0236749			0.487206	0.0300507
118	0.404346	0.0400011	0.409638	0.0205327	0.107903	0.0462167	0.518751	0.0172294
119	0.421444	0.0245498	0.407462	0.0252633			0.513461	0.0116286
120	0.424205	0.0289091	0.413957	0.020581	0.117001	0.043625	0.510466	0.0145231
121	0.432346	0.0178601	0.409418	0.0185146			0.515066	0.0180141
122	0.429496	0.0254551	0.413982	0.0226619	0.112704	0.0354002	0.515276	0.0117493
123	0.424261	0.0233389	0.410095	0.0205472			0.520771	0.0129896
124	0.425823	0.0224701	0.412131	0.0198902	0.101584	0.048678	0.515135	0.0127239
125	0.424703	0.0418684	0.410986	0.0216297			0.524657	0.0140179
126	0.42539	0.022518	0.412748	0.0201023	0.126172	0.0554732	0.522923	0.0096379
127	0.43526	0.0251995	0.414029	0.020853			0.526768	0.0135565
128	0.420529	0.0348372	0.417059	0.0179179	0.122784	0.054957	0.528016	0.010927
129	0.428996	0.0219085	0.418941	0.0183256			0.524476	0.0121525
130	0.429772	0.0192032	0.420678	0.0192131	0.128452	0.0561546	0.519488	0.0097418
131	0.437945	0.0224904	0.418013	0.0175714			0.52479	0.0077804
132	0.430699	0.0236053	0.418499	0.0220032	0.125788	0.0372779	0.532223	0.0161713
133	0.437739	0.0205517	0.421822	0.0190796			0.529527	0.0145118
134	0.440935	0.0194003	0.420451	0.0145921	0.126562	0.0373281	0.521411	0.008209
135	0.434214	0.0218394	0.422801	0.0157436			0.53124	0.010764
136	0.434521	0.0186067	0.419704	0.024506	0.12593	0.0495245	0.507401	0.0309685
137	0.438683	0.0178381	0.426291	0.0192692			0.531757	0.0045069
138	0.442363	0.0240392	0.422147	0.0202529	0.127988	0.04171	0.537918	0.0096697
139	0.443872	0.023366	0.425161	0.0190267			0.535957	0.008997
140	0.441989	0.0166762	0.426587	0.0224158	0.123104	0.0501173	0.541722	0.0156362
141	0.435945	0.0210465	0.426767	0.0179736			0.539101	0.007739
142	0.446476	0.0201062	0.427899	0.0154566	0.107324	0.0428539	0.539736	0.0083326
143	0.447975	0.0287059	0.422577	0.0179127			0.538859	0.0053952
144	0.439524	0.0221608	0.427986	0.0159512	0.133674	0.0604904	0.540083	0.0089988
145	0.440979	0.0205664	0.428982	0.024271			0.535384	0.0148503
146	0.42671	0.0375499	0.424002	0.0194085	0.148497	0.0388705	0.54377	0.0106831
147	0.448741	0.0263856	0.432739	0.0209184			0.537829	0.0069358
148	0.449169	0.0237288	0.432476	0.0163932	0.122186	0.0452519	0.53819	0.0086194
149	0.444386	0.0198256	0.428813	0.0256007			0.540375	0.0128335
150	0.450715	0.0173938	0.428019	0.0207684	0.120086	0.0530464	0.541699	0.0114684
151	0.446927	0.0223057	0.435241	0.0215802			0.538414	0.004299
152	0.446408	0.0223774	0.428325	0.0177122	0.131358	0.0599319	0.552865	0.0049542
153	0.448138	0.0160065	0.431086	0.0167794			0.54425	0.007596
154	0.443133	0.023731	0.434373	0.0192569	0.121424	0.0547927	0.546742	0.010754
155	0.449404	0.0229272	0.438188	0.0145642			0.553505	0.0099389
156	0.449368	0.0182247	0.436909	0.0201084	0.138549	0.0453783	0.54575	0.0074335
157	0.435837	0.0388076	0.437016	0.0162489			0.525785	0.0184529
158	0.450814	0.0199813	0.434509	0.0146944	0.145408	0.0600695	0.54976	0.0134137
159	0.455368	0.0179803	0.440654	0.0192047			0.548047	0.0081187
160	0.451988	0.0157466	0.440265	0.0183986	0.133481	0.0511125	0.547471	0.0106198
161	0.444883	0.0342029	0.42076	0.0362194			0.546188	0.004676
162	0.45473	0.023661	0.438923	0.0208444	0.148609	0.0584865	0.55324	0.0058699
163	0.458693	0.0251603	0.437217	0.0210278			0.549867	0.0067084
164	0.429318	0.0376979	0.446418	0.0183494	0.14889	0.0632116	0.558718	0.0062928
165	0.459945	0.0250619	0.432358	0.0235707			0.551513	0.0102978
166	0.45521	0.0239225	0.442829	0.0209825	0.152385	0.0368145	0.552527	0.0114587
167	0.457683	0.0200356	0.442634	0.0200302			0.550711	0.0052784
168	0.461691	0.0219172	0.445071	0.0183964	0.149595	0.0484835	0.548016	0.004962
169	0.45968	0.0234837	0.440254	0.0152374			0.54331	0.0296715
170	0.457189	0.0226786	0.443161	0.0172529	0.151449	0.0563227	0.555651	0.0079693
171	0.460484	0.0254961	0.442199	0.0161143			0.556106	0.0073714
172	0.452229	0.0336454	0.444046	0.0186777	0.156718	0.0725153	0.561018	0.0082559
173	0.45861	0.0190615	0.445916	0.0142346			0.551511	0.0069398
174	0.464261	0.0199249	0.445855	0.0191295	0.143761	0.0530612	0.556814	0.0081205
175	0.465426	0.0217427	0.450872	0.0170876			0.553627	0.0062374
176	0.458768	0.0181814	0.446799	0.0159609	0.142195	0.0638794	0.557966	0.0117007
177	0.460207	0.0127851	0.448393	0.0152124			0.557366	0.0061418
178	0.467305	0.0128046	0.44224	0.0184657	0.142301	0.0578412	0.560545	0.0091135
179	0.46417	0.0169789	0.447021	0.0146648			0.555524	0.0086639
180	0.463551	0.0175406	0.444606	0.0150533	0.146219	0.0346955	0.561235	0.0086923
181	0.474118	0.0194543	0.450136	0.0192242			0.560911	0.0128126
182	0.467778	0.0163397	0.453395	0.016654	0.157203	0.051013	0.561058	0.0115735
183	0.460299	0.0160215	0.45183	0.0167677			0.563066	0.0081758
184	0.467255	0.0229667	0.449493	0.0139375	0.146522	0.064853	0.563532	0.006118
185	0.466678	0.0230976	0.451204	0.0161874			0.563431	0.0104357
186	0.466241	0.0243564	0.454633	0.0117553	0.138928	0.0662692	0.56653	0.0077499
187	0.46902	0.020784	0.454947	0.015057			0.566063	0.010281
188	0.472033	0.0180687	0.448071	0.0139552	0.139629	0.0574676	0.56716	0.0073173
189	0.4736	0.0151878	0.452868	0.0197148			0.564696	0.0055445
190	0.472011	0.0095165	0.453998	0.0199239	0.149405	0.0619113	0.56436	0.0101621
191	0.47208	0.0104144	0.4558	0.0176662			0.567974	0.0097241
192	0.472342	0.0126298	0.458244	0.0108209	0.150498	0.0630231	0.572012	0.0033056
193	0.474916	0.0087257	0.458192	0.0171597			0.568177	0.0094117
194	0.475143	0.0150322	0.458632	0.012641	0.147869	0.0642221	0.568767	0.0098301
195	0.477615	0.018241	0.456897	0.0133113			0.569345	0.0099586
196	0.471175	0.0105617	0.456898	0.0187184	0.155739	0.0579872	0.56775	0.0072162
197	0.468434	0.0116844	0.4581	0.0194146			0.568274	0.0143814
198	0.473047	0.0105134	0.459734	0.0175896	0.156198	0.0649324	0.570389	0.0107861
199	0.476742	0.0103929	0.453006	0.0131004			0.571995	0.0084133
200	0.478642	0.0138809	0.461459	0.0157266	0.155441	0.0673964	0.562808	0.013375
201	0.476706	0.0115865	0.458559	0.016974			0.572	0.0085094
202	0.478265	0.0088971	0.461451	0.0150075	0.160148	0.0656931	0.576416	0.0141149
203	0.475796	0.0129059	0.458667	0.0160802			0.543169	0.0506056
204	0.471654	0.0122655	0.463827	0.0161518	0.16159	0.0782375	0.578354	0.0148344
205	0.477347	0.0092091	0.46087	0.0137529			0.573167	0.0070139
206	0.475445	0.0131437	0.462974	0.0140034	0.158722	0.0541235	0.5772	0.0098309
207	0.48606	0.0185318	0.460272	0.0134615			0.564201	0.0316578
208	0.472607	0.0085446	0.463369	0.0193206	0.184323	0.0715276	0.584644	0.0094033
209	0.473918	0.0114884	0.468349	0.0201955			0.577769	0.0066787
210	0.473249	0.0055512	0.462732	0.0218289	0.169084	0.0500335	0.575396	0.0102096
211	0.483201	0.0141176	0.464421	0.0150103			0.581307	0.0077059
212	0.480453	0.0175433	0.469552	0.010005	0.173487	0.0515011	0.577843	0.0122736
213	0.481527	0.0133883	0.466489	0.0134203			0.584759	0.0070347
214	0.481143	0.0171829	0.464642	0.0133636	0.165493	0.0730132	0.584789	0.0108003
215	0.482697	0.0172119	0.459817	0.0124102			0.577478	0.0076307
216	0.449176	0.0392407	0.466029	0.0175241	0.147112	0.0452541	0.585519	0.011775
217	0.475068	0.0118757	0.470109	0.0210797			0.578561	0.0098668
218	0.484175	0.0115897	0.468788	0.0148459	0.14813	0.0677639	0.55854	0.041049
219	0.482947	0.0047787	0.464321	0.0194834			0.583565	0.0106805
220	0.48318	0.0065774	0.463691	0.0121988	0.160101	0.0563399	0.577636	0.0107812
221	0.490158	0.0156146	0.467568	0.0146899			0.579613	0.0101557
222	0.471572	0.0280252	0.4682	0.0151793	0.165526	0.0671359	0.580139	0.0086685
223	0.482875	0.0153152	0.46997	0.0167548			0.586811	0.008117
224	0.478277	0.0094635	0.467299	0.0165529	0.165382	0.0692133	0.580118	0.0064357
225	0.486685	0.0151356	0.471179	0.0129355			0.581066	0.012742
226	0.484229	0.0133324	0.469013	0.0151909	0.173961	0.048823	0.5854	0.010685
227	0.483779	0.0112749	0.46948	0.0176884			0.584789	0.0068209
228	0.486422	0.0136929	0.473533	0.0175558	0.168128	0.0766595	0.569068	0.0236592
229	0.482998	0.0123167	0.467608	0.012691			0.597701	0.0005954
230	0.486561	0.0141398	0.472873	0.0144058	0.173285	0.0596861	0.583506	0.0101413
231	0.487158	0.0086965	0.470365	0.013012			0.585405	0.0098781
232	0.482607	0.0147997	0.474275	0.0182815	0.182546	0.0847902	0.584122	0.0123764
233	0.480469	0.0140938	0.472782	0.0135561			0.590282	0.009688
234	0.484045	0.014564	0.476072	0.0172535	0.172372	0.0808147	0.59336	0.008101
235	0.486565	0.0117763	0.464636	0.0121835			0.562453	0.0471781
236	0.484855	0.007823	0.472068	0.0148799	0.172679	0.0632016	0.591201	0.0074014
237	0.483471	0.0110766	0.471326	0.0131934			0.584696	0.0093988
238	0.484214	0.0064174	0.475493	0.009225	0.184727	0.0514349	0.585326	0.0102847
239	0.48963	0.0186319	0.471432	0.0184955			0.589569	0.0111014
240	0.494001	0.0170188	0.471322	0.0204797	0.164743	0.075142	0.595772	0.0090228
241	0.490877	0.0107364	0.473798	0.0155015			0.588038	0.0123311
242	0.486321	0.0129264	0.473887	0.0157797	0.181009	0.0551602	0.591424	0.008003
243	0.491053	0.0063682	0.474966	0.0126868			0.574212	0.0322403
244	0.473167	0.0212561	0.472498	0.0125826	0.187991	0.0817756	0.596008	0.0171026
245	0.469099	0.0306816	0.473897	0.0124916			0.589595	0.0120204
246	0.491462	0.0116376	0.471839	0.0178251	0.182228	0.0483737	0.594462	0.0097947
247	0.483721	0.0122632	0.474979	0.0194247			0.568725	0.0423642
248	0.493274	0.0121984	0.47362	0.0190354	0.17647	0.0569961	0.591762	0.0139178
249	0.491409	0.0089185	0.45285	0.0134191			0.598045	0.0230264
250	0.4894	0.0163882	0.472302	0.0167082	0.186555	0.0818072	0.571428	0.0439052
251	0.49286	0.0112113	0.469273	0.012269			0.593603	0.0097198
252	0.48846	0.0111826	0.475066	0.0178286	0.171338	0.0632471	0.593669	0.012402
253	0.488153	0.0154296	0.474802	0.0167358			0.594524	0.0125444
254	0.494544	0.0160464	0.477977	0.0158869	0.192958	0.0683522	0.596657	0.0093963
255	0.491894	0.0121311	0.468138	0.0179692			0.593196	0.0103428
256	0.494668	0.016421	0.475323	0.0186585	0.179973	0.0818577	0.600267	0.0081559
257	0.495756	0.0131133	0.480207	0.0173814			0.601106	0.0135861
258	0.494191	0.014635	0.478956	0.0165816	0.191633	0.0687607	0.598992	0.0126294
259	0.494628	0.0108449	0.481462	0.0124746			0.599689	0.0156511
260	0.495302	0.0147698	0.471185	0.030597	0.193243	0.0739777	0.593581	0.0128003
261	0.494644	0.0081123	0.480817	0.0205348			0.585402	0.0166223
262	0.495868	0.0105782	0.477967	0.0208291	0.199681	0.0762103	0.599147	0.0086898
263	0.485569	0.0179716	0.477098	0.0164474			0.594596	0.0139278
264	0.493694	0.0115699	0.478097	0.01628	0.183296	0.0645673	0.598626	0.0153696
265	0.486163	0.0312456	0.482652	0.0189626			0.597325	0.0148253
266	0.49374	0.0136666	0.478659	0.0219885	0.19561	0.0633132	0.605548	0.0013884
267	0.494366	0.013912	0.482017	0.0193365			0.598318	0.0114945
268	0.477013	0.0261908	0.479851	0.0203856	0.1925	0.0670631	0.601311	0.0092497
269	0.495591	0.0112792	0.479194	0.0165135			0.601582	0.0086789
270	0.495371	0.0105104	0.460214	0.0170036	0.190069	0.0835937	0.591757	0.0130735
271	0.494638	0.0146043	0.479857	0.0183814			0.612745	0.0224741
272	0.495342	0.0114065	0.483172	0.015346	0.18447	0.0503338	0.595357	0.0151371
273	0.50169	0.0086182	0.479816	0.0214037			0.600717	0.0151304
274	0.492797	0.0121069	0.478487	0.0226157	0.196239	0.0722257	0.601209	0.0075835
275	0.492852	0.0080428	0.4827	0.0213862			0.596961	0.0115481
276	0.493471	0.0080416	0.476446	0.0177591	0.198905	0.0691191	0.602472	0.0117802
277	0.496134	0.0036067	0.481122	0.0187439			0.600594	0.0154939
278	0.501762	0.0180947	0.47996	0.0257078	0.191699	0.0688682	0.593737	0.010423
279	0.497972	0.0121916	0.477151	0.0238714			0.606908	0.0093199
280	0.496805	0.0140177	0.48436	0.0255159	0.193483	0.0922576	0.604337	0.0101888
281	0.495805	0.008027	0.48169	0.0204059			0.606429	0.0010953
282	0.500067	0.0160756	0.486869	0.0333075	0.19935	0.0668049	0.610376	0.0017692
283	0.497633	0.0080947	0.481151	0.0222954			0.601753	0.0080568
284	0.497461	0.0161587	0.472978	0.0181733	0.201198	0.0654834	0.609169	0.0100462
285	0.496523	0.0121718	0.458359	0.0123334			0.608404	0.0057196
286	0.500093	0.0094632	0.479645	0.0258633	0.206173	0.059755	0.611957	0.0062184
287	0.490152	0.0271667	0.48019	0.0211541			0.613556	0.0079598
288	0.477482	0.0279182	0.48416	0.0229387	0.21297	0.0619605	0.606192	0.0085416
289	0.499776	0.0077384	0.483327	0.0203594			0.609678	0.0050642
290	0.498649	0.010633	0.486924	0.0286247	0.21944	0.0707359	0.619746	0.0171677
291	0.502485	0.0091285	0.485005	0.0220811			0.608482	0.0011072
292	0.496496	0.0156994	0.47435	0.0291456	0.212827	0.082919	0.606005	0.0051279
293	0.500537	0.0060894	0.485931	0.0256428			0.618861	0.0023741
294	0.496903	0.0098964	0.483131	0.0262154	0.208442	0.0757588	0.601497	0.0088917
295	0.504281	0.0142678	0.487173	0.0275226			0.615527	0.0037057
296	0.504779	0.0098527	0.483349	0.0256427	0.20114	0.0588665	0.60678	0.0119254
297	0.501332	0.0150254	0.487471	0.0247509			0.607299	0.0119217
298	0.473288	0.0328855	0.487956	0.023354	0.214022	0.0765707	0.610025	0.0127157
299	0.480049	0.0333226	0.488438	0.0203467			0.607868	0.0086399
