# Supplementary material for: ANXA11 biomolecular condensates facilitate protein-lipid phase coupling on lysosomal membranes
Source: Nat Commun. 2025 Mar 21;16:2814. doi: 10.1038/s41467-025-58142-5 (PMC11928461; doi:10.1038/s41467-025-58142-5)
Supplement: Supplementary file 7 — Source Data [file 41467_2025_58142_MOESM7_ESM.zip › Source Data/Figure S5C.xlsx]

## Sheet: Figure S5C
ARD	+ALG2	+CALC
68.5313	47.3556	69.0168
65.4698	0	0.134655
0	30.4756	24.4473
49.9655	112.96	107.584
16.9742	57.6337	17.0054
55.8339	0	60.5168
100.704	0	10.9181
118.074	24.2523	0
26.7007	91.834	51.8538
46.5754	69.4314	81.968
38.2489	73.2205	53.7065
54.5069	67.4985	62.0154
52.6822	12.756	45.9165
32.696	29.7373	68.876
49.7393	124.927	0
57.6053	58.5424	6.7473
8.41816	53.711	70.8345
33.525	13.3893	40.4435
100.993	72.238	61.6768
8.96073	40.072	30.6761
0	84.7102	42.2705
4.00122	43.9589	49.056
1.64325	51.3028	18.3928
24.9292	34.5732	22.4028
8.41227	93.4359	8.74744
	103.723	34.1394
	36.0718	91.3605
	0.011116	90.1297
	45.1181	43.5292
	54.8062	13.7163
	0.711329	2.76611
	0	41.8558
	39.6409	63.2178
	23.4365	11.8074
	41.285	69.3188
	12.634	28.8083
	28.5925	26.3898
		9.20906
		15.0236
		178.419
