# Supplementary material for: ANXA11 biomolecular condensates facilitate protein-lipid phase coupling on lysosomal membranes
Source: Nat Commun. 2025 Mar 21;16:2814. doi: 10.1038/s41467-025-58142-5 (PMC11928461; doi:10.1038/s41467-025-58142-5)
Supplement: Supplementary file 7 — Source Data [file 41467_2025_58142_MOESM7_ESM.zip › Source Data/Figure 6F.xlsx]

## Sheet: Figure 6F
GUV	+ANXA11	+ANXA11 +ALG2	+ANXA11 +CALC
14.638	107.233	109.657	51.183
31.901	85.529	109.524	87.357
15.856	135.409	135.3	81.168
10.774	84.137	130.723	66.075
16.295	108.918	159.214	91.12
5.533	94.004	132.061	70.132
8.017	98.076	125.231	80.562
