# Supplementary material for: ANXA11 biomolecular condensates facilitate protein-lipid phase coupling on lysosomal membranes
Source: Nat Commun. 2025 Mar 21;16:2814. doi: 10.1038/s41467-025-58142-5 (PMC11928461; doi:10.1038/s41467-025-58142-5)
Supplement: Supplementary file 7 — Source Data [file 41467_2025_58142_MOESM7_ESM.zip › Source Data/Figure 3A.xlsx]

## Sheet: Sheet1
[protein]/uM	GUV+ARD			GUV+FL
0	11763	12072	11941	12016	11855	11830
0.125	14303	11684	14992	13823	13873	16109
0.25	18726	15313	17222	16386	15328	16901
0.5	28504	25212	23470	26482	23221	25057
1	41203	25212	23470	33452	30287	38302
2	52850	58684	55761	63768	61002	64841
4	78830	70372	69914	104218	89649	101643
8	92729	86402	84792	160638	164829	168014
16	101830	95924	91293	289930	284125	297901
32	118490	134182	135536	340759	342074	351903
