# Supplementary material for: ANXA11 biomolecular condensates facilitate protein-lipid phase coupling on lysosomal membranes
Source: Nat Commun. 2025 Mar 21;16:2814. doi: 10.1038/s41467-025-58142-5 (PMC11928461; doi:10.1038/s41467-025-58142-5)
Supplement: Supplementary file 7 — Source Data [file 41467_2025_58142_MOESM7_ESM.zip › Source Data/Figure S3C.xlsx]

## Sheet: Figure S3C
Time (sec)	FL		FL+Halo		FL+LCD
	Mean	SD	Mean	SD	Mean	SD
0	1	0	1	0	1	0
1	1.00125	0.0019741	1.00126	0.0083581
2	1.00711	0.0041983	0.99946	0.0055954	0.981669	0.0164908
3	1.00537	0.0011262	0.997152	0.0018463
4	1.00707	0.0041054	1.00427	0.0068834	1.03075	0.0593015
5	1.0074	0.0079798	0.9963	0.0052505
6	1.00487	0.0084331	0.997127	0.0025132	1.00103	0.0207389
7	1.00528	0.006995	0.996219	0.006674
8	1.00453	0.0102667	0.996883	0.0050458	0.963519	0.0242557
9	0.989808	0.0354284	0.993842	0.0053913
10	0	0	0	0	0.0463613	0.0612607
11	0.0329793	0.0053902	0.0256357	0.0070934
12	0.0580617	0.0083816	0.0495573	0.010928	0.01865	0.0263751
13	0.0789283	0.0110887	0.063151	0.0126065
14	0.0947817	0.0076742	0.0799353	0.0160086	0.03054	0.0175171
15	0.114364	0.0176324	0.0918287	0.0167144
16	0.12806	0.0134656	0.103233	0.0166596	0.0293347	0.0192001
17	0.141434	0.017093	0.116936	0.0225042
18	0.154464	0.018428	0.129247	0.0196131	0.0260227	0.0183161
19	0.166631	0.0203447	0.136408	0.0209497
20	0.176006	0.0205342	0.14797	0.023854	0.0354823	0.0114436
21	0.179948	0.0142322	0.155423	0.0234661
22	0.18963	0.0171845	0.161237	0.0221148	0.0553153	0.0160821
23	0.19769	0.0166445	0.167846	0.0226917
24	0.203582	0.0201416	0.175098	0.0223242	0.038832	0.0226017
25	0.208681	0.0228954	0.181414	0.0195763
26	0.219611	0.0173823	0.186554	0.0186894	0.0597067	0.0096635
27	0.227731	0.0202738	0.194617	0.0228381
28	0.232801	0.0227141	0.198395	0.0241191	0.0745007	0.0280368
29	0.239274	0.0209536	0.205709	0.0234198
30	0.228788	0.0335965	0.210924	0.0222291	0.06253	0.0064708
31	0.24447	0.0226905	0.21564	0.0229889
32	0.251739	0.0224129	0.219416	0.022554	0.080295	0.0131611
33	0.257235	0.0202755	0.223441	0.0219086
34	0.256853	0.0202657	0.231092	0.0220784	0.081814	0.0227852
35	0.263464	0.0201177	0.238511	0.0293856
36	0.268454	0.0240409	0.238216	0.0230391	0.116382	0.0113699
37	0.267274	0.0224591	0.247047	0.0237946
38	0.277228	0.0270008	0.248459	0.0242172	0.101775	0.0302042
39	0.28152	0.0267549	0.250383	0.0265485
40	0.287352	0.0272302	0.252871	0.0267209	0.0934653	0.0244965
41	0.289831	0.0257703	0.259092	0.0284987
42	0.295015	0.0275698	0.264469	0.0267247	0.10077	0.0269826
43	0.294868	0.0295225	0.2652	0.0266715
44	0.303069	0.0302396	0.266461	0.0292972	0.0897503	0.0176777
45	0.306913	0.0294701	0.268791	0.02491
46	0.303084	0.0284608	0.279101	0.0257021	0.127343	0.0195996
47	0.314205	0.0310222	0.278444	0.0261583
48	0.313938	0.0307348	0.281125	0.0274475	0.1116	0.0226285
49	0.312153	0.0259068	0.284287	0.0268529
50	0.313856	0.0260889	0.288749	0.024173	0.111138	0.0167751
51	0.32345	0.0270175	0.287406	0.0250613
52	0.321754	0.0298032	0.294357	0.0260407	0.120799	0.010898
53	0.331399	0.0254312	0.299892	0.0258311
54	0.329712	0.027257	0.299997	0.0281146	0.147129	0.0161337
55	0.335015	0.026311	0.306668	0.0306059
56	0.333073	0.0268568	0.31186	0.0321719	0.146498	0.0239757
57	0.337216	0.0278591	0.313239	0.0329218
58	0.343342	0.0256947	0.310531	0.0319734	0.144332	0.0221702
59	0.343056	0.0241089	0.313274	0.0256063
60	0.342477	0.0262982	0.316294	0.0323959	0.147839	0.0253864
61	0.346453	0.0322561	0.317517	0.0289388
62	0.349582	0.0293971	0.321018	0.0342173	0.148501	0.0091705
63	0.355565	0.0366144	0.326888	0.0310198
64	0.355431	0.0315975	0.324762	0.0313891	0.148718	0.0165845
65	0.360292	0.0332962	0.328421	0.0292813
66	0.357912	0.0332967	0.328762	0.026146	0.157736	0.0149878
67	0.367173	0.0294126	0.331795	0.0278293
68	0.366244	0.0310811	0.337286	0.0318969	0.175884	0.0088852
69	0.370271	0.0322522	0.339366	0.0299604
70	0.367526	0.0309754	0.335146	0.0327345	0.182896	0.0069529
71	0.371523	0.0290106	0.338357	0.0316019
72	0.36636	0.0230219	0.340293	0.0284289	0.18096	0.0045306
73	0.377172	0.034031	0.345616	0.0332808
74	0.378595	0.0372988	0.347301	0.0311743	0.16982	0.0065979
75	0.359966	0.0364717	0.350359	0.0281813
76	0.376422	0.0311586	0.348446	0.0289676	0.176912	0.005474
77	0.375825	0.02256	0.350893	0.0296503
78	0.381157	0.0220131	0.355987	0.0314767	0.199001	0.0125286
79	0.376413	0.0263646	0.353193	0.0275482
80	0.380248	0.0266426	0.352019	0.0275781	0.215666	0.0225277
81	0.383819	0.0307078	0.357365	0.0287086
82	0.390614	0.0259999	0.358204	0.0333565	0.208289	0.0242434
83	0.382893	0.0244889	0.358293	0.0273687
84	0.395986	0.0271598	0.357638	0.0252801	0.220232	0.0193883
85	0.389839	0.0286747	0.360524	0.0267057
86	0.391692	0.0310628	0.363373	0.0260145	0.229085	0.0298337
87	0.392491	0.030111	0.367385	0.0248121
88	0.392988	0.029168	0.369126	0.024942	0.208823	0.021636
89	0.39037	0.0233465	0.373904	0.0294466
90	0.398624	0.0260246	0.371223	0.0275563	0.204473	0.0136058
91	0.397528	0.0288302	0.374571	0.0258689
92	0.403236	0.027743	0.374311	0.0258275	0.217458	0.0076255
93	0.397886	0.0286188	0.375915	0.028585
94	0.398998	0.0257055	0.375874	0.0333105	0.238902	0.0288034
95	0.406087	0.0300873	0.376076	0.0252066
96	0.406665	0.0319946	0.375349	0.0242825	0.230643	0.0307373
97	0.400694	0.0295396	0.382763	0.0286243
98	0.406351	0.0290973	0.384984	0.0295505	0.219387	0.0104921
99	0.406795	0.0242014	0.382414	0.0251789
100	0.410423	0.0231379	0.388388	0.025823	0.235918	0.0177344
101	0.413771	0.0279451	0.391089	0.0289011
102	0.415234	0.025765	0.389234	0.0226713	0.23786	0.0141332
103	0.417079	0.0316252	0.391748	0.0278067
104	0.417755	0.0315139	0.386941	0.0229802	0.239069	0.0319709
105	0.414598	0.0249284	0.392743	0.0215803
106	0.412723	0.0228531	0.389958	0.0219103	0.220108	0.0263068
107	0.422272	0.0257094	0.392212	0.0227818
108	0.417764	0.0246456	0.393286	0.0247242	0.228786	0.0189692
109	0.421098	0.0305725	0.402045	0.027636
110	0.424346	0.0297264	0.403741	0.0252768	0.238849	0.0206373
111	0.42302	0.0258622	0.39842	0.0265348
112	0.421202	0.0319836	0.408135	0.0215434	0.24713	0.0113751
113	0.41793	0.0230026	0.395937	0.0253202
114	0.418226	0.0253852	0.401008	0.0216992	0.258602	0.0182239
115	0.424066	0.0297216	0.40624	0.024084
116	0.426753	0.0256274	0.404648	0.0228789	0.274162	0.0221007
117	0.425566	0.0267065	0.400412	0.0236749
118	0.404346	0.0400011	0.409638	0.0205327	0.261561	0.015649
119	0.421444	0.0245498	0.407462	0.0252633
120	0.424205	0.0289091	0.413957	0.020581	0.241634	0.0187465
121	0.432346	0.0178601	0.409418	0.0185146
122	0.429496	0.0254551	0.413982	0.0226619	0.259191	0.0098629
123	0.424261	0.0233389	0.410095	0.0205472
124	0.425823	0.0224701	0.412131	0.0198902	0.25312	0.0298398
125	0.424703	0.0418684	0.410986	0.0216297
126	0.42539	0.022518	0.412748	0.0201023	0.255964	0.0311648
127	0.43526	0.0251995	0.414029	0.020853
128	0.420529	0.0348372	0.417059	0.0179179	0.259862	0.0219005
129	0.428996	0.0219085	0.418941	0.0183256
130	0.429772	0.0192032	0.420678	0.0192131	0.271912	0.0221174
131	0.437945	0.0224904	0.418013	0.0175714
132	0.430699	0.0236053	0.418499	0.0220032	0.273269	0.0183752
133	0.437739	0.0205517	0.421822	0.0190796
134	0.440935	0.0194003	0.420451	0.0145921	0.285492	0.0297546
135	0.434214	0.0218394	0.422801	0.0157436
136	0.434521	0.0186067	0.419704	0.024506	0.277596	0.0161833
137	0.438683	0.0178381	0.426291	0.0192692
138	0.442363	0.0240392	0.422147	0.0202529	0.267145	0.0061397
139	0.443872	0.023366	0.425161	0.0190267
140	0.441989	0.0166762	0.426587	0.0224158	0.265226	0.0005689
141	0.435945	0.0210465	0.426767	0.0179736
142	0.446476	0.0201062	0.427899	0.0154566	0.281488	0.0216907
143	0.447975	0.0287059	0.422577	0.0179127
144	0.439524	0.0221608	0.427986	0.0159512	0.280035	0.0082122
145	0.440979	0.0205664	0.428982	0.024271
146	0.42671	0.0375499	0.424002	0.0194085	0.299622	0.0088191
147	0.448741	0.0263856	0.432739	0.0209184
148	0.449169	0.0237288	0.432476	0.0163932	0.280875	0.0150883
149	0.444386	0.0198256	0.428813	0.0256007
150	0.450715	0.0173938	0.428019	0.0207684	0.282381	0.0067121
151	0.446927	0.0223057	0.435241	0.0215802
152	0.446408	0.0223774	0.428325	0.0177122	0.290094	0.0219617
153	0.448138	0.0160065	0.431086	0.0167794
154	0.443133	0.023731	0.434373	0.0192569	0.29769	0.0252274
155	0.449404	0.0229272	0.438188	0.0145642
156	0.449368	0.0182247	0.436909	0.0201084	0.294076	0.0080853
157	0.435837	0.0388076	0.437016	0.0162489
158	0.450814	0.0199813	0.434509	0.0146944	0.308315	0.0213355
159	0.455368	0.0179803	0.440654	0.0192047
160	0.451988	0.0157466	0.440265	0.0183986	0.283308	0.0019289
161	0.444883	0.0342029	0.42076	0.0362194
162	0.45473	0.023661	0.438923	0.0208444	0.28624	0.0088104
163	0.458693	0.0251603	0.437217	0.0210278
164	0.429318	0.0376979	0.446418	0.0183494	0.312371	0.0067431
165	0.459945	0.0250619	0.432358	0.0235707
166	0.45521	0.0239225	0.442829	0.0209825	0.306182	0.01328
167	0.457683	0.0200356	0.442634	0.0200302
168	0.461691	0.0219172	0.445071	0.0183964	0.291983	0.0204799
169	0.45968	0.0234837	0.440254	0.0152374
170	0.457189	0.0226786	0.443161	0.0172529	0.310626	0.0033636
171	0.460484	0.0254961	0.442199	0.0161143
172	0.452229	0.0336454	0.444046	0.0186777	0.321231	0.0187035
173	0.45861	0.0190615	0.445916	0.0142346
174	0.464261	0.0199249	0.445855	0.0191295	0.302156	0.0245413
175	0.465426	0.0217427	0.450872	0.0170876
176	0.458768	0.0181814	0.446799	0.0159609	0.321648	0.0208408
177	0.460207	0.0127851	0.448393	0.0152124
178	0.467305	0.0128046	0.44224	0.0184657	0.308757	0.0041128
179	0.46417	0.0169789	0.447021	0.0146648
180	0.463551	0.0175406	0.444606	0.0150533	0.316577	0.01782
181	0.474118	0.0194543	0.450136	0.0192242
182	0.467778	0.0163397	0.453395	0.016654	0.332608	0.0160416
183	0.460299	0.0160215	0.45183	0.0167677
184	0.467255	0.0229667	0.449493	0.0139375	0.338561	0.0110634
185	0.466678	0.0230976	0.451204	0.0161874
186	0.466241	0.0243564	0.454633	0.0117553	0.31962	0.0278893
187	0.46902	0.020784	0.454947	0.015057
188	0.472033	0.0180687	0.448071	0.0139552	0.319764	0.0300771
189	0.4736	0.0151878	0.452868	0.0197148
190	0.472011	0.0095165	0.453998	0.0199239	0.313746	0.0182953
191	0.47208	0.0104144	0.4558	0.0176662
192	0.472342	0.0126298	0.458244	0.0108209	0.325824	0.0155579
193	0.474916	0.0087257	0.458192	0.0171597
194	0.475143	0.0150322	0.458632	0.012641	0.334579	0.01658
195	0.477615	0.018241	0.456897	0.0133113
196	0.471175	0.0105617	0.456898	0.0187184	0.339213	0.0106471
197	0.468434	0.0116844	0.4581	0.0194146
198	0.473047	0.0105134	0.459734	0.0175896	0.331882	0.0109267
199	0.476742	0.0103929	0.453006	0.0131004
200	0.478642	0.0138809	0.461459	0.0157266	0.333937	0.0126002
201	0.476706	0.0115865	0.458559	0.016974
202	0.478265	0.0088971	0.461451	0.0150075	0.331099	0.0178219
203	0.475796	0.0129059	0.458667	0.0160802
204	0.471654	0.0122655	0.463827	0.0161518	0.338256	0.0224814
205	0.477347	0.0092091	0.46087	0.0137529
206	0.475445	0.0131437	0.462974	0.0140034	0.348901	0.0146768
207	0.48606	0.0185318	0.460272	0.0134615
208	0.472607	0.0085446	0.463369	0.0193206	0.331998	0.0121425
209	0.473918	0.0114884	0.468349	0.0201955
210	0.473249	0.0055512	0.462732	0.0218289	0.345213	0.0281078
211	0.483201	0.0141176	0.464421	0.0150103
212	0.480453	0.0175433	0.469552	0.010005	0.335902	0.0156291
213	0.481527	0.0133883	0.466489	0.0134203
214	0.481143	0.0171829	0.464642	0.0133636	0.364621	0.0173605
215	0.482697	0.0172119	0.459817	0.0124102
216	0.449176	0.0392407	0.466029	0.0175241	0.364039	0.0164904
217	0.475068	0.0118757	0.470109	0.0210797
218	0.484175	0.0115897	0.468788	0.0148459	0.358364	0.0143396
219	0.482947	0.0047787	0.464321	0.0194834
220	0.48318	0.0065774	0.463691	0.0121988	0.338582	0.0204554
221	0.490158	0.0156146	0.467568	0.0146899
222	0.471572	0.0280252	0.4682	0.0151793	0.362563	0.00888
223	0.482875	0.0153152	0.46997	0.0167548
224	0.478277	0.0094635	0.467299	0.0165529	0.352848	0.0232512
225	0.486685	0.0151356	0.471179	0.0129355
226	0.484229	0.0133324	0.469013	0.0151909	0.335517	0.0187301
227	0.483779	0.0112749	0.46948	0.0176884
228	0.486422	0.0136929	0.473533	0.0175558	0.351848	0.0073767
229	0.482998	0.0123167	0.467608	0.012691
230	0.486561	0.0141398	0.472873	0.0144058	0.36073	0.004566
231	0.487158	0.0086965	0.470365	0.013012
232	0.482607	0.0147997	0.474275	0.0182815	0.354465	0.0260332
233	0.480469	0.0140938	0.472782	0.0135561
234	0.484045	0.014564	0.476072	0.0172535	0.357016	0.0205377
235	0.486565	0.0117763	0.464636	0.0121835
236	0.484855	0.007823	0.472068	0.0148799	0.370748	0.0224652
237	0.483471	0.0110766	0.471326	0.0131934
238	0.484214	0.0064174	0.475493	0.009225	0.353862	0.0246742
239	0.48963	0.0186319	0.471432	0.0184955
240	0.494001	0.0170188	0.471322	0.0204797	0.377574	0.0130591
241	0.490877	0.0107364	0.473798	0.0155015
242	0.486321	0.0129264	0.473887	0.0157797	0.364389	0.0066781
243	0.491053	0.0063682	0.474966	0.0126868
244	0.473167	0.0212561	0.472498	0.0125826	0.361424	0.0201056
245	0.469099	0.0306816	0.473897	0.0124916
246	0.491462	0.0116376	0.471839	0.0178251	0.3695	0.0031267
247	0.483721	0.0122632	0.474979	0.0194247
248	0.493274	0.0121984	0.47362	0.0190354	0.371097	0.0494295
249	0.491409	0.0089185	0.45285	0.0134191
250	0.4894	0.0163882	0.472302	0.0167082	0.385116	0.0287248
251	0.49286	0.0112113	0.469273	0.012269
252	0.48846	0.0111826	0.475066	0.0178286	0.390095	0.0093944
253	0.488153	0.0154296	0.474802	0.0167358
254	0.494544	0.0160464	0.477977	0.0158869	0.365675	0.0236645
255	0.491894	0.0121311	0.468138	0.0179692
256	0.494668	0.016421	0.475323	0.0186585	0.376008	0.0206143
257	0.495756	0.0131133	0.480207	0.0173814
258	0.494191	0.014635	0.478956	0.0165816	0.38464	0.020049
259	0.494628	0.0108449	0.481462	0.0124746
260	0.495302	0.0147698	0.471185	0.030597	0.365926	0.0038372
261	0.494644	0.0081123	0.480817	0.0205348
262	0.495868	0.0105782	0.477967	0.0208291	0.361291	0.0061132
263	0.485569	0.0179716	0.477098	0.0164474
264	0.493694	0.0115699	0.478097	0.01628	0.36156	0.0187256
265	0.486163	0.0312456	0.482652	0.0189626
266	0.49374	0.0136666	0.478659	0.0219885	0.396071	0.0280307
267	0.494366	0.013912	0.482017	0.0193365
268	0.477013	0.0261908	0.479851	0.0203856	0.391004	0.0100751
269	0.495591	0.0112792	0.479194	0.0165135
270	0.495371	0.0105104	0.460214	0.0170036	0.417403	0.004278
271	0.494638	0.0146043	0.479857	0.0183814
272	0.495342	0.0114065	0.483172	0.015346	0.401823	0.0244064
273	0.50169	0.0086182	0.479816	0.0214037
274	0.492797	0.0121069	0.478487	0.0226157	0.396572	0.0184801
275	0.492852	0.0080428	0.4827	0.0213862
276	0.493471	0.0080416	0.476446	0.0177591	0.387054	0.0218796
277	0.496134	0.0036067	0.481122	0.0187439
278	0.501762	0.0180947	0.47996	0.0257078	0.396685	0.0187482
279	0.497972	0.0121916	0.477151	0.0238714
280	0.496805	0.0140177	0.48436	0.0255159	0.408384	0.0126494
281	0.495805	0.008027	0.48169	0.0204059
282	0.500067	0.0160756	0.486869	0.0333075	0.39076	0.0087258
283	0.497633	0.0080947	0.481151	0.0222954
284	0.497461	0.0161587	0.472978	0.0181733	0.407195	0.0175201
285	0.496523	0.0121718	0.458359	0.0123334
286	0.500093	0.0094632	0.479645	0.0258633	0.406814	0.0212607
287	0.490152	0.0271667	0.48019	0.0211541
288	0.477482	0.0279182	0.48416	0.0229387	0.406128	0.0121889
289	0.499776	0.0077384	0.483327	0.0203594
290	0.498649	0.010633	0.486924	0.0286247	0.417845	0.0167545
291	0.502485	0.0091285	0.485005	0.0220811
292	0.496496	0.0156994	0.47435	0.0291456	0.410431	0.0064753
293	0.500537	0.0060894	0.485931	0.0256428
294	0.496903	0.0098964	0.483131	0.0262154	0.411377	0.0352504
295	0.504281	0.0142678	0.487173	0.0275226
296	0.504779	0.0098527	0.483349	0.0256427	0.430424	0.0229538
297	0.501332	0.0150254	0.487471	0.0247509
298	0.473288	0.0328855	0.487956	0.023354	0.391028	0.0146212
299	0.480049	0.0333226	0.488438	0.0203467
