# Supplementary material for: ANXA11 biomolecular condensates facilitate protein-lipid phase coupling on lysosomal membranes
Source: Nat Commun. 2025 Mar 21;16:2814. doi: 10.1038/s41467-025-58142-5 (PMC11928461; doi:10.1038/s41467-025-58142-5)
Supplement: Supplementary file 7 — Source Data [file 41467_2025_58142_MOESM7_ESM.zip › Source Data/Figure S2B.xlsx]

## Sheet: Figure S2B
18	37
1.34926	1.13685
1.08795	1.05471
1.21784	1.34515
0.965137	1.20656
1.14329	1.03374
1.70623	1.12252
1.94155	1.09059
1.38765	1.10859
1.75337	1.09058
1.79405	1.14907
