# Supplementary material for: ANXA11 biomolecular condensates facilitate protein-lipid phase coupling on lysosomal membranes
Source: Nat Commun. 2025 Mar 21;16:2814. doi: 10.1038/s41467-025-58142-5 (PMC11928461; doi:10.1038/s41467-025-58142-5)
Supplement: Supplementary file 7 — Source Data [file 41467_2025_58142_MOESM7_ESM.zip › Source Data/Figure S6C.xlsx]

## Sheet: Figure 6SC
ANXA11	ALG2	CALC
0.868253	1.01501	1.66927
0.98139	0.92359	1.34445
1.38009	1.16186	1.29581
1.5152	0.89446	1.13672
0.787947	0.784767	1.43226
0.905808	0.759686	1.22518
1.76724	1.00739	0.972489
1.0267	1.40729	1.15538
0.977481	0.996257	1.16105
0.809866	0.695464	1.25043
1.49396	1.21061	1.3757
1.97202	1.2831	1.46568
1.71453	1.28653	1.04175
1.7867	0.906005	1.27945
1.49272	1.21083	1.65765
1.25162	1.40016	1.02925
1.21574	1.12515	1.29598
1.35248	1.43262	1.36666
0.93019	1.5228	1.00591
1.05391	0.848261	1.10413
1.09951	1.74043	1.4788
1.13964	0.913998	1.07654
1.14954	1.97888	0.915132
1.12158	1.30668	1.24539
1.24083	0.77217	1.01567
1.05775	1.95483	1.11091
1.67314	1.79451	1.6805
0.89869	1.05345	1.11776
1.22177	1.46979	1.63253
1.15792	1.54322	0.999924
1.40507	1.65622	1.91728
1.77175	1.29549	1.16988
1.27109	0.895486	0.903285
	1.82116	0.879127
	1.06188	1.36573
	1.69795	0.940304
		0.905445
		0.80395
		1.52783
		1.12924
