# Supplementary material for: ANXA11 biomolecular condensates facilitate protein-lipid phase coupling on lysosomal membranes
Source: Nat Commun. 2025 Mar 21;16:2814. doi: 10.1038/s41467-025-58142-5 (PMC11928461; doi:10.1038/s41467-025-58142-5)
Supplement: Supplementary file 7 — Source Data [file 41467_2025_58142_MOESM7_ESM.zip › Source Data/Figure 3F.xlsx]

## Sheet: Temperature shift
18	IntDen	RawIntDen	IntDen	RawIntDen		R:G Ratio	Reciprocal
1	13517.4	2713407	8725.04	1751419		0.645469	1.54926
2	11757.5	2360139	9128.85	1832477		0.776428	1.28795
3	13465.3	2702952	9497.04	1906386		0.705298	1.41784
4	8877.31	1781984	7619.11	1529420		0.858268	1.16514
5	9161.57	1839045	6820.25	1369061		0.744441	1.34329
6	26617.7	5343101	13963.5	2802963		0.524595	1.90623
7	101683	20411306	47481	9531087		0.466951	2.14155
8	14636.2	2937986	9218.76	1850525		0.629862	1.58765
9	23861.2	4789769	12215.4	2452049		0.511935	1.95337
10	23450.1	4707242	11760	2360643		0.501492	1.99405
					Mean:	0.636474	1.63463
					SD	0.133451	0.340506
37	IntDen	RawIntDen	IntDen	RawIntDen		R:G Ratio	Reciprocal
1	6891.35	1383333	5154.91	1034769		0.748026	1.33685
2	4154.24	833901	3310.92	664616		0.796996	1.25471
3	7357.95	1476997	4761.97	955892		0.647186	1.54515
4	5512.21	1106493	3918.92	786664		0.710953	1.40656
5	4331.45	869473	3510.84	704748		0.810546	1.23374
6	5617.13	1127554	4247.3	852581		0.756133	1.32252
7	5878.22	1179964	4554.67	914281		0.774838	1.29059
8	5106.39	1025031	3902.21	783310		0.764182	1.30859
9	5861.01	1176509	4541.39	911615		0.774847	1.29058
10	11091.9	2226538	8221.93	1650428		0.741253	1.34907
					Mean:	0.752496	1.33384
					SD	0.0465009	0.0888017

## Sheet: ARD
ARD	IntDen	RawIntDen	IntDen	RawIntDen		R:G Ratio	Reciprocal		Linear transformation
1	18145.5	3642442	15382.5	3087797		0.847727	1.17962		1.27962
2	20243.2	4063509	16748.5	3362004		0.827365	1.20866		1.30866
3	20623.4	4139839	16884.2	3389256		0.818693	1.22146		1.32146
4	29458.6	5913374	25402.5	5099171		0.862312	1.15967		1.25967
5	37774	7582562	31893.1	6402061		0.844314	1.18439		1.28439
6	28828.6	5786908	23826.6	4782826		0.826491	1.20993		1.30993
7	34120.1	6849082	28878.1	5796840		0.846367	1.18152		1.28152
8	29251.9	5871883	24349	4887683		0.832388	1.20136		1.30136
9	45399.5	9113258	38807.2	7789953		0.854793	1.16987		1.26987
					Mean:	0.84005	1.19072
					SD	0.0145327	0.0206015

## Sheet: A11
Naked	IntDen	RawIntDen	IntDen	RawIntDen		R:G Ratio	Reciprocal		A11	IntDen	RawIntDen	IntDen	RawIntDen		R:G Ratio	Reciprocal		Ca2+	IntDen	RawIntDen	IntDen	RawIntDen		R:G Ratio	Reciprocal		A11+Ca2+	IntDen	RawIntDen	IntDen	RawIntDen		R:G Ratio	Reciprocal
1	26299.2	5279172	21204	4256390		0.806261	1.24029		1	74314.7	14917549	63607.1	12768149		0.855915	1.16834		1	40803.7	8190714	37256.2	7478616		0.91306	1.09522		1	136446	27389376	103246	20724965		0.756679	1.32156
2	12302.4	2469511	11247.6	2257787		0.914265	1.09378		2	61062.4	12257353	53507.9	10740898		0.876282	1.14119		2	36995.1	7426195	33299.7	6684417		0.900113	1.11097		2	71508.8	14354301	56036.3	11248430		0.783628	1.27612
3	15649.5	3141408	13581.9	2726365		0.86788	1.15223		3	43715.7	8775263	39304.1	7889707		0.899085	1.11224		3	45956.5	9225067	42237.4	8478512		0.919073	1.08805		3	129050	25904899	98771.9	19826947		0.765374	1.30655
4	21902.8	4396654	19471.6	3908635		0.889002	1.12486		4	44850.5	9003046	39875	8004297		0.889065	1.12478		4	26874.4	5394632	24232.2	4864252		0.901684	1.10904		4	122546	24599324	97667.5	19605266		0.796984	1.25473
5	30669.4	6156421	27328.3	5485741		0.89106	1.12226		5	55548.3	11150480	49736.8	9983901		0.895379	1.11685		5	24166.5	4851057	21599.1	4335686		0.893761	1.11887		5	130050	26105557	100244	20122469		0.770812	1.29733
6	10899.7	2187943	9722.42	1951628		0.891992	1.12109		6	35626.1	7151389	31313.5	6285713		0.87895	1.13772		6	44292.3	8891004	41073	8244774		0.927316	1.07838		6	156377	31390256	123045	24699344		0.786847	1.27089
7	16321.8	3276354	14389.2	2888417		0.881595	1.13431		7	31653.1	6353875	26720.1	5363648		0.844154	1.18462		7	25593.2	5137452	22389.2	4494298		0.874811	1.1431		7	105418	21161100	84068.4	16875452		0.797475	1.25396
8	10556.9	2119138	9268.74	1860558		0.877979	1.13898		8	32062.3	6436019	28802.7	5781699		0.898335	1.11317		8	47358.3	9506456	45421	9117582		0.959094	1.04265		8	136509	27402037	108306	21740825		0.793402	1.2604
9	19074.5	3828921	16118.6	3235562		0.845032	1.18339		9	13272.5	2664247	10763.5	2160608		0.810964	1.2331		9	27053.9	5430660	24452.3	4908418		0.903835	1.1064		9	71278.9	14308164	56092.7	11259756		0.786946	1.27073
10	39480.6	7925120	36715.1	7370003		0.929955	1.07532		10	35462.2	7118492	28980.7	5817436		0.817229	1.22365		10	27262.8	5472584	24378.1	4893535		0.894191	1.11833		10	148535	29816043	115806	23246327		0.779658	1.28261
					Mean:	0.879502	1.13865							Mean:	0.866536	1.15556							Mean:	0.908694	1.1011							Mean:	0.781781	1.27949
					SD	0.0346858	0.0463416							SD	0.0329855	0.0450934							SD	0.0229529	0.02729							SD	0.0137128	0.0226621

## Sheet: EXPT1-A11+Modulators
0.5uMA11+500uM Ca	IntDen	RawIntDen	IntDen	RawIntDen		Ratio		0.5uMA11+2uMALG2+500uM Ca	IntDen	RawIntDen	IntDen	RawIntDen		Ratio		0.5uMA11+20uMCALC+500uM Ca	IntDen	RawIntDen	IntDen	RawIntDen		Ratio
1	45909.5	9215640	29532.5	5928206		0.643277		1	24118.9	4841502	17046.4	3421798		0.706764		1	32492	6522280	24146.5	4847033		0.74315
2	42506.5	8532526	24742.2	4966626		0.582082		2	22248.5	4466046	16690.2	3350305		0.750173		2	40306	8090811	30152	6052551		0.748077
3	27151	5450144	18329.9	3679457		0.675112		3	31519.7	6327109	24163.9	4850541		0.766628		3	22663.9	4549425	17913.1	3595786		0.790383
4	40998.3	8229786	25607.1	5140233		0.624589		4	25158.8	5050255	19387.1	3891666		0.770588		4	26703.2	5360271	21666.4	4349198		0.811377
5	34875	7000625	21232.9	4262175		0.608828		5	27384.7	5497061	19363	3886825		0.707073		5	33807.5	6786340	27218.7	5463733		0.805107
6	47764.1	9587923	34045	6834019		0.712774		6	23095.5	4636061	16577.5	3327683		0.717782		6	19290.4	3872257	16318.4	3275679		0.845935
7	40593.1	8148448	26014.1	5221928		0.640849		7	47587.4	9552455	33766.1	6778033		0.709559		7	25713.5	5161585	21306.1	4276870		0.828596
8	33291.5	6682754	21860.3	4388115		0.656633		8	32111.3	6445854	22436.9	4503858		0.698722		8	25682.2	5155320	21173.4	4250244		0.824438
9	38015.4	7631008	25563	5131384		0.672439		9	47682.6	9571564	34607.1	6946856		0.725781		9	34805.9	6986755	26055.5	5230250		0.748595
10	44560.1	8944753	34637.7	6952998		0.777327		10	41070.6	8244299	27529.3	5526081		0.670291		10	18999.9	3813950	15914.1	3194513		0.837587
					Mean:	0.659391							Mean:	0.722336							Mean:	0.798325
					SD	0.0553089							SD	0.0316272							SD	0.0390556

## Sheet: EXPT2-A11+Modulators
0.5uMA11	IntDen	RawIntDen	IntDen	RawIntDen		Ratio		0.5uMA11+500uM Ca	IntDen	RawIntDen	IntDen	RawIntDen		Ratio		0.5uMA11+2uMALG2+500uM Ca	IntDen	RawIntDen	IntDen	RawIntDen		Ratio		0.5uMA11+20uMCALC+500uM Ca	IntDen	RawIntDen	IntDen	RawIntDen		Ratio
1	37335.8	7494600	32078.4	6439256		0.859186		1	75232.1	15101707	67652.6	13580226		0.899251		1	40300.2	8089642	31760	6375346		0.788088		1	63788.4	12804554	57150	11471997		0.895931
2	35951.1	7216628	31030.2	6228835		0.863123		2	66947.5	13438695	58443.6	11731659		0.872976		2	65033.9	13054576	53380.6	10715353		0.820812		2	64070.5	12861179	56893.9	11420591		0.887989
3	63712.8	12789375	59187.4	11880961		0.928971		3	81874.8	16435127	72481.9	14549641		0.885277		3	53550.1	10749362	43184.5	8668639		0.806433		3	62661.7	12578384	54831.1	11006504		0.875033
4	41905.4	8411876	39319.9	7892878		0.938302		4	87570.9	17578535	77535.1	15563987		0.885397		4	55030.4	11046524	42971.4	8625858		0.780866		4	61496.8	12344552	55374.2	11115534		0.90044
5	47095	9453597	43409.4	8713776		0.921742		5	78039	15665148	66031.5	13254815		0.846134		5	59473.2	11938343	45567.2	9146922		0.76618		5	71898.2	14432462	66550.9	13359081		0.925627
6	43246.8	8681135	37953.6	7618604		0.877605		6	54559.6	10952005	45949.5	9223666		0.84219		6	99092.6	19891324	84513.4	16964775		0.852873		6	58335.8	11710034	53013.5	10641651		0.908763
7	66163.9	13281395	61556.6	12356554		0.930366		7	62215.2	12488753	55480.7	11136899		0.891754		7	71755	14403733	58283.1	11699452		0.812251		7	53543.7	10748076	47728.3	9580734		0.891391
8	43491.4	8730228	39022.2	7833113		0.89724		8	92041.8	18475984	81168.2	16293288		0.881863		8	57302.5	11502600	45752.2	9184051		0.798433		8	56103.4	11261895	49630.7	9962604		0.884629
9	67508.8	13551371	60971.8	12239159		0.903168		9	59688.5	11981566	50651.5	10167516		0.848597		9	75695.7	15194755	62627.2	12571463		0.827355		9	61558.3	12356884	54714.9	10983193		0.888832
10	45231.6	9079548	41607.8	8352142		0.919885		10	63281.1	12702713	53115.6	10662156		0.839361		10	63818.2	12810523	50483.1	10133719		0.791046		10	81360	16331792	72736.8	14600799		0.894011
					Mean:	0.903959							Mean:	0.86928							Mean:	0.804434							Mean:	0.895265
					SD	0.0288382							SD	0.0228123							SD	0.0251801							SD	0.0140026

## Sheet: EXPT3-A11+Modulators
0.5uMA11	IntDen	RawIntDen	IntDen	RawIntDen		Ratio		0.5uMA11+500uM Ca	IntDen	RawIntDen	IntDen	RawIntDen		Ratio		0.5uMA11+2uMALG2+500uM Ca	IntDen	RawIntDen	IntDen	RawIntDen		Ratio		0.5uMA11+20uMCALC+500uM Ca	IntDen	RawIntDen	IntDen	RawIntDen		Ratio
1	21956.7	4407466	18941.8	3802271		0.862689		1	24760.1	4970221	16890.6	3390534		0.68217		1	41836	8397938	27282.6	5476567		0.652132		1	40138.1	8057116	31891.4	6401719		0.794542
2	19568.3	3928035	15360.2	3083324		0.784953		2	41558.9	8342312	28511.9	5723332		0.686061		2	54059	10851522	38197	7667467		0.70658		2	41332.1	8296785	32465.4	6516940		0.785478
3	23237	4664473	20091.8	4033129		0.864648		3	30151.7	6052492	22069.6	4430134		0.731952		3	43784.1	8788999	31588.2	6340848		0.721453		3	45248.9	9083020	36011	7228663		0.795844
4	16030	3217772	12489.9	2507151		0.779157		4	30997.3	6222230	22890.1	4594841		0.738456		4	45893.1	9212347	31898.8	6403196		0.695067		4	48391.1	9713786	38745.6	7777592		0.800676
5	17789.9	3571051	14876.8	2986286		0.836249		5	45398.5	9113063	31700	6363299		0.698261		5	56368.7	11315163	40892.3	8208513		0.725444		5	37286.6	7484727	30460.9	6114567		0.816939
6	19260.4	3866232	15888.2	3189318		0.824916		6	54302.6	10900417	40457.8	8121282		0.745043		6	49946.2	10025947	35024	7030540		0.701235		6	49203.7	9876903	40566.8	8143176		0.824467
7	22733.7	4563448	20003.5	4015400		0.879905		7	48108.2	9656984	35512.3	7128552		0.738176		7	50627.4	10162672	34243.8	6873919		0.676389		7	44297.6	8892078	35140.2	7053860		0.793275
8	25044.2	5027238	21451.1	4305979		0.85653		8	32577.2	6539376	23180.2	4653076		0.711547		8	53136.4	10666328	36434.3	7313635		0.685675		8	49766.2	9989811	40714.8	8172884		0.818122
9	29569.8	5935685	25694.2	5157720		0.868934		9	46729	9380128	31690.4	6361371		0.678175		9	55422.6	11125248	38200.9	7668252		0.689266		9	44991.6	9031384	36460.5	7318892		0.810384
10	30026.5	6027367	24302.4	4878341		0.809365		10	39354.7	7899866	28377.1	5696275		0.72106		10	48007.3	9636733	32966.8	6617593		0.686705		10	46396.7	9313437	37216.5	7470644		0.802136
					Mean:	0.836735							Mean:	0.71309							Mean:	0.693994							Mean:	0.804186
					SD	0.0359483							SD	0.0254754							SD	0.0215047							SD	0.0127138

## Sheet: EXPT4-A11+Modulators
0.5uMA11	IntDen	RawIntDen	IntDen	RawIntDen		Ratio		0.5uMA11+500uM Ca	IntDen	RawIntDen	IntDen	RawIntDen		Ratio		0.5uMA11+2uMALG2+500uM Ca	IntDen	RawIntDen	IntDen	RawIntDen		Ratio		0.5uMA11+20uMCALC+500uM Ca	IntDen	RawIntDen	IntDen	RawIntDen		Ratio
1	25834.6	5185907	20116.3	4038037		0.778656		1	43162.4	8664192	29997.9	6021627		0.695002		1	42070.4	8444985	27504.7	5521151		0.653779		1	50827.5	10202854	40705.6	8171034		0.800858
2	23481.9	4713640	18856.9	3785233		0.803038		2	27218.8	5463761	17468.6	3506563		0.641786		2	38909.5	7810494	26156.4	5250495		0.672236		2	39092.8	7847293	30668.4	6156209		0.784501
3	18624.9	3738667	14598.1	2930345		0.783794		3	37398.5	7507181	26876.6	5395064		0.718654		3	46942.2	9422937	31796.2	6382609		0.677348		3	46732.4	9380819	36620.8	7351078		0.783629
4	22063.6	4428940	16057.3	3223254		0.727771		4	46251.2	9284219	32269.8	6477664		0.697707		4	38114.1	7650820	25998.4	5218774		0.68212		4	55134.9	11067491	42809.8	8593410		0.776455
5	37224	7472153	30068.6	6035822		0.807775		5	36912.7	7409665	25503.1	5119367		0.690904		5	40106.2	8050715	27796.9	5579805		0.693082		5	42140.9	8459144	32930.6	6610322		0.781441
6	24319.7	4881807	19301	3874380		0.793636		6	36108.5	7248226	27113.9	5442697		0.750901		6	44008.2	8833975	30049.6	6031998		0.682818		6	49148	9865718	38520.6	7732430		0.783768
7	29178.9	5857227	23510.8	4719438		0.805746		7	47964.2	9628082	32835.9	6591308		0.684592		7	51036.7	10244836	35162.8	7058388		0.68897		7	56108.1	11262839	43493.2	8730604		0.775169
8	17818.2	3576739	14448.7	2900354		0.810893		8	60527.7	12150007	43676.8	8767445		0.7216		8	44940.5	9021115	31375.7	6298186		0.69816		8	57373.1	11516773	46213.6	9276687		0.805494
9	21221.1	4259804	17551.8	3523261		0.827095		9	43032	8638021	29976.4	6017309		0.696607		9	51864.6	10411035	35390.1	7104017		0.682355		9	59406.6	11924981	47182.6	9471193		0.794231
10	15851.7	3181993	13197.3	2649153		0.832545		10	63440.9	12734786	44903.2	9013630		0.707796		10	57607.3	11563798	39870.7	8003444		0.692112		10	50842.7	10205893	38844.4	7797432		0.764013
					Mean:	0.797095							Mean:	0.700555							Mean:	0.682298							Mean:	0.784956
					SD	0.0296386							SD	0.0283116							SD	0.0126849							SD	0.0123967

## Sheet: A11+Modulators Combined
EXPT2	A11 no Ca2+	A11	A11+ALG2	A11+CALC		EXPT3	A11 no Ca2+	A11	A11+ALG2	A11+CALC		EXPT4	A11 no Ca2+	A11	A11+ALG2	A11+CALC
	0.859186	0.899251	0.788088	0.895931			0.862689	0.68217	0.652132	0.794542			0.778656	0.695002	0.653779	0.800858
	0.863123	0.872976	0.820812	0.887989			0.784953	0.686061	0.70658	0.785478			0.803038	0.641786	0.672236	0.784501
	0.928971	0.885277	0.806433	0.875033			0.864648	0.731952	0.721453	0.795844			0.783794	0.718654	0.677348	0.783629
	0.938302	0.885397	0.780866	0.90044			0.779157	0.738456	0.695067	0.800676			0.727771	0.697707	0.68212	0.776455
	0.921742	0.846134	0.76618	0.925627			0.836249	0.698261	0.725444	0.816939			0.807775	0.690904	0.693082	0.781441
	0.877605	0.84219	0.852873	0.908763			0.824916	0.745043	0.701235	0.824467			0.793636	0.750901	0.682818	0.783768
	0.930366	0.891754	0.812251	0.891391			0.879905	0.738176	0.676389	0.793275			0.805746	0.684592	0.68897	0.775169
	0.89724	0.881863	0.798433	0.884629			0.85653	0.711547	0.685675	0.818122			0.810893	0.7216	0.69816	0.805494
	0.903168	0.848597	0.827355	0.888832			0.868934	0.678175	0.689266	0.810384			0.827095	0.696607	0.682355	0.794231
	0.919885	0.839361	0.791046	0.894011			0.809365	0.72106	0.686705	0.802136			0.832545	0.707796	0.692112	0.764013
Mean	0.903959						0.836735						0.797095
EXPT2 (normalised to Mean A11 no Ca2+)		0.994792	0.871818	0.991119		EXPT3 (normalised to Mean A11 no Ca2+)		0.815276	0.779377	0.949575		EXPT4 (normalised to Mean A11 no Ca2+)		0.871919	0.820202	1.00472
		0.965725	0.908019	0.982333				0.819927	0.844449	0.938742				0.805156	0.843358	0.9842
		0.979333	0.892113	0.968001				0.874772	0.862224	0.951131				0.901592	0.849771	0.983106
		0.979466	0.863829	0.996107				0.882545	0.83069	0.956906				0.875312	0.855758	0.974106
		0.936032	0.847583	1.02397				0.834507	0.866994	0.976342				0.866778	0.86951	0.980361
		0.931669	0.943487	1.00531				0.890417	0.838061	0.985339				0.942047	0.856633	0.983281
		0.986498	0.898549	0.986097				0.88221	0.808367	0.94806				0.858859	0.864351	0.972493
		0.975557	0.883263	0.978617				0.850386	0.819465	0.977756				0.905287	0.875881	1.01054
		0.938756	0.915257	0.983266				0.810502	0.823757	0.968508				0.873932	0.856052	0.996407
		0.928539	0.875091	0.988995				0.861755	0.820696	0.95865				0.88797	0.868293	0.958497
		A11	A11+ALG2	A11+CALC		Reciprocal:	A11	A11+ALG2	A11+CALC
		0.994792	0.871818	0.991119			1.00524	1.14703	1.00896
		0.965725	0.908019	0.982333			1.03549	1.1013	1.01798
		0.979333	0.892113	0.968001			1.0211	1.12093	1.03306
		0.979466	0.863829	0.996107			1.02096	1.15764	1.00391
		0.936032	0.847583	1.02397			1.06834	1.17983	0.976591
		0.931669	0.943487	1.00531			1.07334	1.0599	0.994713
		0.986498	0.898549	0.986097			1.01369	1.11291	1.0141
		0.975557	0.883263	0.978617			1.02506	1.13217	1.02185
		0.938756	0.915257	0.983266			1.06524	1.09259	1.01702
		0.928539	0.875091	0.988995			1.07696	1.14274	1.01113
		0.815276	0.779377	0.949575			1.22658	1.28308	1.0531
		0.819927	0.844449	0.938742			1.21962	1.1842	1.06526
		0.874772	0.862224	0.951131			1.14316	1.15979	1.05138
		0.882545	0.83069	0.956906			1.13309	1.20382	1.04504
		0.834507	0.866994	0.976342			1.19831	1.15341	1.02423
		0.890417	0.838061	0.985339			1.12307	1.19323	1.01488
		0.88221	0.808367	0.94806			1.13352	1.23706	1.05479
		0.850386	0.819465	0.977756			1.17594	1.22031	1.02275
		0.810502	0.823757	0.968508			1.2338	1.21395	1.03252
		0.861755	0.820696	0.95865			1.16042	1.21848	1.04313
		0.871919	0.820202	1.00472			1.1469	1.21921	0.995301
		0.805156	0.843358	0.9842			1.24199	1.18574	1.01605
		0.901592	0.849771	0.983106			1.10915	1.17679	1.01718
		0.875312	0.855758	0.974106			1.14245	1.16856	1.02658
		0.866778	0.86951	0.980361			1.1537	1.15007	1.02003
		0.942047	0.856633	0.983281			1.06152	1.16736	1.017
		0.858859	0.864351	0.972493			1.16434	1.15694	1.02829
		0.905287	0.875881	1.01054			1.10462	1.14171	0.989573
		0.873932	0.856052	0.996407			1.14425	1.16815	1.00361
		0.88797	0.868293	0.958497			1.12616	1.15168	1.0433

## Sheet: ARD+Modulators
ARD	IntDen	RawIntDen	IntDen	RawIntDen		Ratio		ARD+ALG2	IntDen	RawIntDen	IntDen	RawIntDen		Ratio		ARD+CALC	IntDen	RawIntDen	IntDen	RawIntDen		Ratio
1	165047	33130704	119571	24001991		1.38033		1	126583	25409576	92191.6	18506055		1.37304		1	141713	28446805	105661	21209894		1.3412
2	147726	29653788	109051	21890239		1.35466		2	165635	33248725	126671	25427327		1.3076		2	166443	33410949	121914	24472377		1.36525
3	145229	29152434	108499	21779490		1.33853		3	135790	27257783	99226	19918115		1.36849		3	215110	43180038	164796	33080321		1.30531
4	146417	29390935	109390	21958408		1.33848		4	89878.1	18041665	65054.7	13058733		1.38158		4	140136	28130164	102945	20664635		1.36127
5	119469	23981519	88646.9	17794509		1.34769		5	135008	27100811	99692.9	20011830		1.35424		5	153651	30843028	111307	22343113		1.38043
6	104067	20889956	75267.7	15108842		1.38263		6	140127	28128380	101703	20415383		1.3778		6	234709	47114207	180816	36296021		1.29805
7	110309	22142789	80249.3	16108831		1.37457		7	157333	31582186	114736	23031418		1.37127		7	187253	37588188	140524	28208036		1.33253
8	124665	25024577	97457.4	19563091		1.27917		8	161154	32349114	118215	23729909		1.36322		8	167282	33579397	122202	24530143		1.3689
9	115153	23115313	83716.1	16804732		1.37552		9	136313	27362782	99404.1	19953854		1.3713		9	148700	29849281	110946	22270635		1.3403
					Mean:	1.3524							Mean:	1.36317							Mean:	1.34369
					SD	0.0325886							SD	0.0223003							SD	0.0284102

## Sheet: Figure 3F
FL+LCD	ARD+LCD
1.61938	1.32701
1.56362	1.36968
1.72941	1.33257
1.58811	1.31128
1.4741	1.32197
1.50508	1.33463
1.51972	1.2735
1.53149	1.31826
1.52583	1.34925
1.546	1.28329
1.49495	1.26439
1.56618	1.3981
1.74982	1.2764
1.67496	1.31159
1.71188	1.26027
