# Supplementary material for: ANXA11 biomolecular condensates facilitate protein-lipid phase coupling on lysosomal membranes
Source: Nat Commun. 2025 Mar 21;16:2814. doi: 10.1038/s41467-025-58142-5 (PMC11928461; doi:10.1038/s41467-025-58142-5)
Supplement: Supplementary file 7 — Source Data [file 41467_2025_58142_MOESM7_ESM.zip › Source Data/Figure S5D.xlsx]

## Sheet: Figure S5D
Time (sec)	ARD		ARD + ALG2		ARD + CALC
	Mean	SD	Mean	SD	Mean	SD
0	1	0	1	0	1	0
0.091	1.00836	0.029707	1.01615	0.0356612	0.99964	0.0228527
0.182	1.041	0.015253	0.980999	0.0217155	0.948777	0.0296117
0.273	1.0047	0.017726	0.968752	0.018174	1.00066	0.0202219
0.364	1.01747	0.005376	0.982268	0.0509665	1.00854	0.00661365
0.455	0.995293	0.011375	0.993583	0.0717723	0.960893	0.0134396
0.546	1.01973	0.009452	1.02151	0.021672	1.02309	0.0157808
0.637	1.01663	0.009148	0.969938	0.0558302	0.996157	0.0146803
0.728	1.01208	0.027948	0.916714	0.0618004	1.00171	0.0121251
0.819	1.01047	0.013912	0.966468	0.0468107	1.01154	0.0128234
0.91	1.00663	0.026209	0.972493	0.0586124	1.00283	0.0202002
1.001	1.02315	0.012704	0.916063	0.0391922	0.97515	0.0103511
1.092	1.02287	0.010712	0.960973	0.0524304	1.00324	0.0220295
1.183	1.02865	0.008003	0.98479	0.058765	0.975423	0.00707893
1.274	1.01097	0.031478	0.985848	0.0772472	0.967553	0.00596567
1.365	0.980505	0.007458	0.9427	0.0562737	0.992883	0.0180039
1.456	1.01063	0.024376	1.01579	0.0714563	0.988363	0.00602326
1.547	1.01052	0.01505	1.00588	0.0748686	0.9751	0.0193852
1.638	1.00191	0.010228	0.948838	0.057362	0.979937	0.0188965
1.729	1.01345	0.018616	0.930733	0.0433962	0.978107	0.0206584
1.82	0	0	0	0	0	0
1.911	0.054706	0.01869	0.0506943	0.0265496	0.01714	0.00380055
2.002	0.067509	0.013337	0.091105	0.0143622	0.05745	0.0236438
2.093	0.079051	0.020813	0.120783	0.0233868	0.0645567	0.01487
2.184	0.084351	0.017729	0.153283	0.0356399	0.117103	0.0289704
2.275	0.098594	0.028726	0.193142	0.0315706	0.139763	0.023022
2.366	0.108592	0.024924	0.214794	0.048209	0.150497	0.0392487
2.457	0.125751	0.021446	0.181214	0.0332655	0.158783	0.0228564
2.548	0.144731	0.018903	0.215378	0.0477894	0.220167	0.0428095
2.639	0.166769	0.033808	0.215917	0.040371	0.22208	0.0277073
2.73	0.181374	0.039854	0.247179	0.0371664	0.230727	0.0435056
2.821	0.206927	0.048149	0.254205	0.0407747	0.260893	0.0235349
2.912	0.196584	0.063142	0.26182	0.051361	0.2636	0.0324671
3.003	0.203792	0.046342	0.288637	0.050818	0.26333	0.0290931
3.094	0.181362	0.039515	0.304025	0.0663997	0.270667	0.0398366
3.185	0.198504	0.029969	0.326025	0.0712964	0.243623	0.0258114
3.276	0.218707	0.037171	0.324005	0.0557618	0.305817	0.0390426
3.367	0.230028	0.032526	0.347413	0.0799089	0.314167	0.0284756
3.458	0.236573	0.046794	0.336587	0.0513248	0.336437	0.0399367
3.549	0.24009	0.04401	0.339799	0.0557643	0.297977	0.0166107
3.64	0.245059	0.052839	0.355427	0.0675785	0.343677	0.0180086
3.731	0.252796	0.049583	0.375427	0.0579532	0.348637	0.039193
3.822	0.243718	0.058294	0.370234	0.0712638	0.339183	0.019798
3.913	0.278781	0.064774	0.38772	0.060989	0.367517	0.0213117
4.004	0.294084	0.073694	0.39576	0.0662628	0.407877	0.0361111
4.095	0.271046	0.063382	0.404686	0.0785342	0.36916	0.0410922
4.186	0.313076	0.064073	0.391065	0.0764335	0.40804	0.0542499
4.277	0.30942	0.054109	0.405983	0.0646793	0.389983	0.0332792
4.368	0.295114	0.054549	0.437419	0.0816083	0.409703	0.0468206
4.459	0.307481	0.049299	0.432791	0.0850057	0.402413	0.0394782
4.55	0.314143	0.050815	0.395953	0.0805182	0.434643	0.052251
4.641	0.326798	0.05694	0.436039	0.0671441	0.4361	0.034135
4.732	0.337999	0.046779	0.474458	0.0575414	0.45259	0.031847
4.823	0.32938	0.055446	0.468463	0.0824021	0.458467	0.0439558
4.914	0.342323	0.041574	0.436243	0.0820721	0.49036	0.0618034
5.005	0.341962	0.047714	0.458935	0.0913533	0.475687	0.0568015
5.096	0.345715	0.048119	0.437296	0.0962152	0.48398	0.0403422
5.187	0.340342	0.043023	0.423409	0.0767743	0.472707	0.0361589
5.278	0.348966	0.050999	0.442638	0.0733386	0.462047	0.0322588
5.369	0.32823	0.045723	0.465655	0.0966173	0.518097	0.0219651
5.46	0.346746	0.057137	0.46804	0.0856922	0.499877	0.0313262
5.551	0.365864	0.05755	0.452257	0.080243	0.498107	0.0456895
5.642	0.353726	0.043138	0.450026	0.0765033	0.460833	0.0372356
5.733	0.35225	0.034669	0.4903	0.0908843	0.46984	0.0201948
5.824	0.336985	0.043787	0.482149	0.0821047	0.4615	0.00773882
5.915	0.341081	0.047565	0.490474	0.0881323	0.455383	0.0215024
6.006	0.343413	0.043573	0.47963	0.0932038	0.46045	0.00787796
6.097	0.357801	0.049323	0.505584	0.091441	0.477873	0.0298671
6.188	0.371424	0.054178	0.464118	0.0983316	0.480453	0.0102047
6.279	0.379698	0.051913	0.479155	0.0937421	0.476893	0.013251
6.37	0.405556	0.052267	0.447242	0.0692744	0.463747	0.0164416
6.461	0.385027	0.051209	0.475002	0.0977861	0.519553	0.00745971
6.552	0.382148	0.040652	0.511801	0.0998777	0.497093	0.0165928
6.643	0.392121	0.046474	0.500329	0.0809251	0.47444	0.0132375
6.734	0.389974	0.043686	0.514307	0.0908114	0.52363	0.0220819
6.825	0.399306	0.041721	0.50541	0.098483	0.529777	0.0269219
6.916	0.401396	0.045008	0.476001	0.0836477	0.541593	0.0245062
7.007	0.398862	0.054094	0.503211	0.094824	0.54028	0.0392172
7.098	0.404382	0.049952	0.449634	0.0694127	0.50902	0.0230125
7.189	0.411345	0.054547	0.511897	0.0971769	0.54051	0.0120704
7.28	0.425309	0.062106	0.513013	0.104671	0.558907	0.0381936
7.371	0.432146	0.052794	0.526702	0.0976476	0.54363	0.0359874
7.462	0.412753	0.058606	0.519708	0.103609	0.559533	0.0397319
7.553	0.43454	0.062206	0.529726	0.105385	0.59065	0.0587118
7.644	0.43947	0.056892	0.536599	0.0843906	0.600277	0.0290539
7.735	0.444896	0.044403	0.493984	0.0998466	0.616977	0.0684021
7.826	0.446193	0.048738	0.548886	0.1002	0.56203	0.0358901
7.917	0.439245	0.052921	0.536576	0.0939003	0.54059	0.0281322
8.008	0.469101	0.055222	0.570178	0.101576	0.57294	0.0493379
8.099	0.454643	0.05471	0.534132	0.0856823	0.551163	0.0320215
8.19	0.459238	0.045451	0.55031	0.085181	0.55448	0.0443883
8.281	0.46382	0.060178	0.590157	0.0947502	0.586013	0.0306554
8.372	0.497226	0.053852	0.541864	0.0868441	0.573777	0.0695311
8.463	0.489201	0.058422	0.539684	0.112702	0.53255	0.0483313
8.554	0.49573	0.052869	0.558963	0.0930844	0.553297	0.051977
8.645	0.499732	0.047123	0.561959	0.0959873	0.560603	0.0402389
8.736	0.499523	0.041642	0.583722	0.110368	0.579093	0.0574286
8.827	0.488613	0.028884	0.569687	0.107058	0.524217	0.0420569
8.918	0.506874	0.045795	0.557603	0.0883795	0.56385	0.0664279
9.009	0.488408	0.062211	0.481031	0.0705416	0.59393	0.0684106
9.1	0.506278	0.045692	0.581763	0.105886	0.581703	0.042504
9.191	0.509922	0.037495	0.568552	0.0991352	0.597533	0.0528725
9.282	0.508833	0.045951	0.57349	0.0844497	0.62625	0.0639574
9.373	0.508096	0.042414	0.591329	0.0986172	0.58014	0.0435403
9.464	0.495337	0.037179	0.543362	0.0863128	0.601623	0.0665734
9.555	0.508622	0.043352	0.578834	0.0835236	0.595697	0.0496008
9.646	0.525952	0.046401	0.580618	0.0944818	0.608317	0.0497902
9.737	0.526655	0.055098	0.508808	0.0865739	0.60014	0.0749765
9.828	0.515097	0.046566	0.612558	0.100648	0.635313	0.0791005
9.919	0.529992	0.070676	0.588533	0.0926968	0.61675	0.0665938
10.01	0.533137	0.071193	0.579273	0.101262	0.636543	0.058682
10.101	0.525773	0.042866	0.542966	0.0687391	0.62393	0.0649721
10.192	0.514122	0.069483	0.593657	0.101888	0.617783	0.0785115
10.283	0.516458	0.05325	0.5818	0.0946882	0.65668	0.0814489
10.374	0.528695	0.063379	0.60881	0.0973656	0.63671	0.0655605
10.465	0.54703	0.068054	0.569537	0.0860301	0.60584	0.0690091
10.556	0.556559	0.064071	0.592203	0.0840386	0.620223	0.0501066
10.647	0.576991	0.066722	0.61894	0.087054	0.60181	0.0558849
10.738	0.547011	0.069571	0.595907	0.0916081	0.572813	0.0579367
10.829	0.540259	0.084092	0.611144	0.0987351	0.598537	0.0623142
10.92	0.555922	0.051063	0.593929	0.092597	0.61807	0.061193
11.011	0.55803	0.077227	0.619008	0.09573	0.56769	0.0417785
11.102	0.556603	0.081662	0.658153	0.0888288	0.584743	0.0543582
11.193	0.5474	0.050955	0.646742	0.0910178	0.62471	0.0664559
11.284	0.533662	0.06667	0.63832	0.0972389	0.63726	0.0598066
11.375	0.577243	0.063927	0.652767	0.0975903	0.63672	0.0297566
11.466	0.57589	0.083011	0.627439	0.128532	0.623243	0.0335856
11.557	0.561503	0.050538	0.62473	0.127064	0.65177	0.061403
11.648	0.581246	0.064322	0.620311	0.114805	0.63935	0.0365102
11.739	0.572907	0.056686	0.664996	0.119809	0.631617	0.0631117
11.83	0.571549	0.061025	0.643532	0.115485	0.647467	0.0614382
11.921	0.574643	0.050014	0.647253	0.123264	0.626577	0.0517772
12.012	0.579096	0.066091	0.650898	0.117938	0.622007	0.0438215
12.103	0.563157	0.058486	0.624215	0.100272	0.634823	0.0632539
12.194	0.578314	0.050664	0.675568	0.118825	0.68324	0.0518306
12.285	0.578377	0.073173	0.674657	0.131743	0.666837	0.0433244
12.376	0.593349	0.067805	0.636965	0.120519	0.683617	0.0722335
12.467	0.570759	0.057211	0.650568	0.112437	0.688693	0.0724581
12.558	0.597938	0.055136	0.635545	0.120606	0.669997	0.0636438
12.649	0.589612	0.064359	0.629659	0.112391	0.638237	0.0365108
12.74	0.601529	0.059214	0.625779	0.131599	0.66892	0.0630651
12.831	0.578241	0.061945	0.65042	0.117026	0.695507	0.0755934
12.922	0.601467	0.057661	0.631713	0.107193	0.70505	0.0571808
13.013	0.58726	0.073968	0.641346	0.10809	0.704367	0.0678618
13.104	0.608143	0.078488	0.660899	0.112893	0.662163	0.0561037
13.195	0.606226	0.056535	0.653186	0.123479	0.65109	0.0401227
13.286	0.582573	0.057659	0.648909	0.136436	0.729363	0.0754212
13.377	0.600009	0.064882	0.633174	0.114789	0.686693	0.064913
13.468	0.582617	0.054585	0.632375	0.11532	0.692223	0.0662959
13.559	0.630671	0.072115	0.64092	0.0892561	0.687407	0.0587924
13.65	0.628634	0.056531	0.665174	0.115727	0.68779	0.0641831
13.741	0.631247	0.072132	0.65123	0.105903	0.713063	0.0970599
13.832	0.629333	0.051542	0.631084	0.108427	0.704573	0.063413
13.923	0.620256	0.048943	0.596906	0.0934211	0.70601	0.0684964
14.014	0.578994	0.061642	0.655418	0.115416	0.719023	0.0585371
14.105	0.609891	0.056163	0.659944	0.116861	0.686283	0.0699482
14.196	0.64121	0.065908	0.667705	0.117307	0.689093	0.0618885
14.287	0.620267	0.056871	0.654702	0.104154	0.660893	0.0587195
14.378	0.62979	0.062106	0.631066	0.0911709	0.704873	0.0948411
14.469	0.640504	0.067124	0.673384	0.121475	0.653443	0.0804937
14.56	0.635092	0.041616	0.651791	0.104769	0.684273	0.0686066
14.651	0.626588	0.036608	0.64856	0.0925639	0.664897	0.0734515
14.742	0.624311	0.056012	0.658562	0.113787	0.656063	0.0690859
14.833	0.654611	0.062614	0.670828	0.112161	0.64346	0.0789837
14.924	0.651848	0.060343	0.677972	0.0982436	0.646907	0.0831659
15.015	0.657733	0.062044	0.669546	0.107742	0.6435	0.0751803
15.106	0.666014	0.066354	0.672281	0.105149	0.672663	0.0840133
15.197	0.675743	0.068408	0.64325	0.104557	0.653077	0.0815343
15.288	0.659462	0.072606	0.67325	0.118175	0.66745	0.076321
15.379	0.646822	0.062211	0.671084	0.107447	0.639317	0.0743
15.47	0.657224	0.059239	0.674781	0.138317	0.6459	0.0830996
15.561	0.669184	0.072955	0.668666	0.130081	0.621657	0.0759307
15.652	0.675499	0.067607	0.672506	0.118661	0.677403	0.10777
15.743	0.67107	0.068722	0.628274	0.12543	0.648003	0.104383
15.834	0.666105	0.058396	0.657186	0.111226	0.660563	0.123872
15.925	0.686553	0.042438	0.652615	0.131388	0.64159	0.0966455
16.016	0.662004	0.04966	0.65043	0.142652	0.6622	0.109355
16.107	0.670338	0.063106	0.651583	0.1131	0.643503	0.0906837
16.198	0.656257	0.069752	0.634672	0.122933	0.68	0.0980205
16.289	0.650409	0.065716	0.696075	0.127811	0.680197	0.0956148
16.38	0.653878	0.071964	0.662819	0.122545	0.672533	0.0701736
16.471	0.675886	0.056596	0.666355	0.137056	0.675147	0.0952568
16.562	0.681014	0.046667	0.618462	0.116677	0.654363	0.0879509
16.653	0.657775	0.069496	0.646255	0.126911	0.68983	0.0876798
16.744	0.662816	0.069052	0.683909	0.14624	0.684677	0.0885743
16.835	0.653484	0.047123	0.668035	0.121798	0.68326	0.0889189
16.926	0.66569	0.079203	0.646139	0.13279	0.675853	0.0852854
17.017	0.663605	0.056747	0.647246	0.112301	0.659793	0.0697147
17.108	0.653326	0.052006	0.638957	0.136399	0.704993	0.0873277
17.199	0.670768	0.065936	0.664921	0.137712	0.732623	0.0995646
17.29	0.699	0.066209	0.613851	0.117834	0.707833	0.0871345
17.381	0.679253	0.055182	0.649402	0.127194	0.699823	0.0889019
17.472	0.647654	0.058599	0.624904	0.117626	0.695767	0.0797826
17.563	0.66896	0.063706	0.668024	0.125043	0.702437	0.0618332
17.654	0.699467	0.038193	0.605759	0.138108	0.713937	0.0826198
17.745	0.682556	0.03465	0.671092	0.142705	0.774873	0.0887872
17.836	0.672232	0.062566	0.626183	0.131647	0.753287	0.0819571
17.927	0.662934	0.052221	0.668639	0.136658	0.757177	0.0972416
18.018	0.692659	0.070344	0.672338	0.143214	0.698277	0.0655235
18.109	0.686688	0.051823	0.667039	0.149075	0.710233	0.0804489
	0.665743	0.073408
	0.652004	0.05466
	0.65896	0.076964
	0.660338	0.084203
	0.665499	0.067566
	0.640409	0.064239
	0.652004	0.073722
	0.637654	0.051667
	0.689	0.060182
	0.669253	0.063599
	0.65569	0.052123
	0.662232	0.061596
	0.652816	0.074052
	0.672556	0.070936
	0.646257	0.060182
	0.65896	0.072607
	0.682659	0.03965
	0.643484	0.070716
	0.652934	0.077606
	0.640409	0.075344
	0.660768	0.070716
	0.647224	0.057221
	0.649462	0.047438
	0.676553	0.043193
	0.676553	0.057221
	0.682659	0.047438
	0.66107	0.056823
	0.672556	0.071209
	0.637654	0.056823
	0.676688	0.068106
	0.689467	0.063396
	0.660338	0.074752
	0.669253	0.067566
	0.662232	0.061747
	0.643878	0.063599
	0.656105	0.057006
	0.643878	0.063396
	0.665886	0.077955
	0.652934	0.073722
	0.671014	0.05466
	0.647775	0.043193
	0.646257	0.068706
	0.676688	0.074752
	0.656105	0.067211
	0.636822	0.074496
	0.689467	0.068106
	0.659184	0.068706
	0.643326	0.076964
	0.653605	0.075344
	0.66107	0.03965
