# Supplementary material for: ANXA11 biomolecular condensates facilitate protein-lipid phase coupling on lysosomal membranes
Source: Nat Commun. 2025 Mar 21;16:2814. doi: 10.1038/s41467-025-58142-5 (PMC11928461; doi:10.1038/s41467-025-58142-5)
Supplement: Supplementary file 7 — Source Data [file 41467_2025_58142_MOESM7_ESM.zip › Source Data/Figure S1E.xlsx]

## Sheet: Fig. SI 1E
35 C		5C
2000	1.36378e-06	2000	-1.6945e-06
1999.03	1.68463e-06	1999.03	-2.8205e-06
1998.07	1.48574e-06	1998.07	-5.35323e-06
1997.11	1.24581e-06	1997.11	-7.88897e-06
1996.14	1.12556e-06	1996.14	-8.73622e-06
1995.18	1.08738e-06	1995.18	-6.76398e-06
1994.21	9.27232e-07	1994.21	-3.09924e-06
1993.25	8.06413e-07	1993.25	8.49257e-07
1992.28	8.07553e-07	1992.28	4.23225e-06
1991.32	6.88443e-07	1991.32	6.20549e-06
1990.36	5.68193e-07	1990.36	6.48624e-06
1989.39	5.66484e-07	1989.39	5.35624e-06
1988.43	6.4798e-07	1988.43	3.385e-06
1987.46	8.49726e-07	1987.46	1.6945e-06
1986.5	9.67696e-07	1986.5	1.6945e-06
1985.53	1.00816e-06	1985.53	2.54276e-06
1984.57	9.28942e-07	1984.57	3.385e-06
1983.61	6.4798e-07	1983.61	3.94649e-06
1982.64	4.0919e-07	1982.64	3.10425e-06
1981.68	1.70401e-07	1981.68	1.13301e-06
1980.71	-3.07748e-08	1980.71	-1.68648e-06
1979.75	-3.13447e-08	1979.75	-6.19948e-06
1978.78	8.54855e-09	1978.78	-1.09922e-05
1977.82	8.8335e-08	1977.82	-1.43752e-05
1976.86	2.89511e-07	1976.86	-1.5788e-05
1975.89	4.89547e-07	1975.89	-1.3535e-05
1974.93	6.4969e-07	1974.93	-7.61123e-06
1973.96	7.71079e-07	1973.96	-2.76736e-07
1973	7.30046e-07	1973	5.92374e-06
1972.03	4.0919e-07	1972.03	9.86923e-06
1971.07	-7.00981e-08	1971.07	1.0152e-05
1970.1	-5.91559e-07	1970.1	6.20349e-06
1969.14	-1.15291e-06	1969.14	2.84757e-07
1968.18	-1.55299e-06	1968.18	-5.07048e-06
1967.21	-1.75359e-06	1967.21	-8.73923e-06
1966.25	-1.95477e-06	1966.25	-1.015e-05
1965.28	-2.15651e-06	1965.28	-9.02098e-06
1964.32	-2.2363e-06	1964.32	-6.20148e-06
1963.35	-2.27619e-06	1963.35	-3.10325e-06
1962.39	-2.2779e-06	1962.39	-1.128e-06
1961.43	-2.23801e-06	1961.43	-5.59487e-07
1960.46	-2.39872e-06	1960.46	-1.68849e-06
1959.5	-2.63979e-06	1959.5	-4.51099e-06
1958.53	-2.79993e-06	1958.53	-8.18175e-06
1957.57	-3.04157e-06	1957.57	-1.15627e-05
1956.6	-3.28378e-06	1956.6	-1.3528e-05
1955.64	-3.204e-06	1955.64	-1.40975e-05
1954.68	-2.882e-06	1954.68	-1.2413e-05
1953.71	-2.48136e-06	1953.71	-8.17774e-06
1952.75	-1.88182e-06	1952.75	-2.81749e-06
1951.78	-1.24011e-06	1951.78	3.10024e-06
1950.82	-7.18078e-07	1950.82	7.89498e-06
1949.85	-2.76973e-07	1949.85	9.87425e-06
1948.89	-3.70437e-08	1948.89	9.87425e-06
1947.93	-1.57293e-07	1947.93	8.17774e-06
1946.96	-3.56759e-07	1946.96	5.07549e-06
1946	-3.97792e-07	1946	1.97525e-06
1945.03	-3.58469e-07	1945.03	-1.127e-06
1944.07	-1.57293e-07	1944.07	-3.66574e-06
1943.1	1.24239e-07	1943.1	-5.35624e-06
1942.14	4.05201e-07	1942.14	-6.76799e-06
1941.18	6.4513e-07	1941.18	-7.3355e-06
1940.21	7.25487e-07	1940.21	-7.04874e-06
1939.25	8.46876e-07	1939.25	-6.20048e-06
1938.28	1.08738e-06	1938.28	-4.514e-06
1937.32	1.28741e-06	1937.32	-2.258e-06
1936.35	1.44926e-06	1936.35	2.00533e-09
1935.39	1.60998e-06	1935.39	3.10425e-06
1934.42	1.64987e-06	1934.42	7.05275e-06
1933.46	1.61169e-06	1933.46	1.09992e-05
1932.5	1.57065e-06	1932.5	1.38167e-05
1931.53	1.48916e-06	1931.53	1.4667e-05
1930.57	1.53076e-06	1930.57	1.32612e-05
1929.6	1.65215e-06	1929.6	9.028e-06
1928.64	1.65272e-06	1928.64	3.38299e-06
1927.67	1.57179e-06	1927.67	-2.256e-06
1926.71	1.57179e-06	1926.71	-6.48123e-06
1925.75	1.61283e-06	1925.75	-8.45848e-06
1924.78	1.57236e-06	1924.78	-9.03e-06
1923.82	1.49258e-06	1923.82	-7.899e-06
1922.85	1.3729e-06	1922.85	-5.63498e-06
1921.89	1.17172e-06	1921.89	-3.94649e-06
1920.92	1.01215e-06	1920.92	-3.10626e-06
1919.96	1.01272e-06	1919.96	-2.256e-06
1919	1.01101e-06	1919	-2.80746e-07
1918.03	9.30652e-07	1918.03	2.53875e-06
1917.07	9.32362e-07	1917.07	4.79474e-06
1916.1	8.92468e-07	1916.1	5.643e-06
1915.14	8.11542e-07	1915.14	4.23526e-06
1914.17	8.92468e-07	1914.17	8.46249e-07
1913.21	1.13411e-06	1913.21	-2.53875e-06
1912.25	1.53646e-06	1912.25	-4.22924e-06
1911.28	1.93938e-06	1911.28	-4.51199e-06
1910.32	2.22091e-06	1910.32	-3.387e-06
1909.35	2.34059e-06	1909.35	-1.6925e-06
1908.39	2.0602e-06	1908.39	-1.68648e-06
1907.42	1.29767e-06	1907.42	-3.10425e-06
1906.46	2.11434e-07	1906.46	-5.92776e-06
1905.5	-1.23669e-06	1905.5	-9.87023e-06
1904.53	-3.00852e-06	1904.53	-1.41035e-05
1903.57	-4.78092e-06	1903.57	-1.74905e-05
1902.6	-6.38918e-06	1902.6	-1.74905e-05
1901.64	-7.83902e-06	1901.64	-1.49537e-05
1900.67	-9.01017e-06	1900.67	-1.10032e-05
1899.71	-9.85648e-06	1899.71	-5.0775e-06
1898.75	-1.05016e-05	1898.75	8.46249e-07
1897.78	-1.09062e-05	1897.78	4.516e-06
1896.82	-1.11091e-05	1896.82	5.645e-06
1895.85	-1.10692e-05	1895.85	4.51199e-06
1894.89	-1.07472e-05	1894.89	1.40774e-06
1893.92	-1.01044e-05	1893.92	-2.81949e-06
1892.96	-9.01815e-06	1892.96	-7.05074e-06
1891.99	-7.64924e-06	1891.99	-9.87625e-06
1891.03	-5.99823e-06	1891.03	-1.0157e-05
1890.07	-4.30733e-06	1890.07	-8.17974e-06
1889.1	-2.85749e-06	1889.1	-4.79675e-06
1888.14	-1.57008e-06	1888.14	-5.63498e-07
1887.17	-5.24311e-07	1887.17	2.8235e-06
1886.21	4.43385e-07	1886.21	3.94649e-06
1885.24	1.41051e-06	1885.24	2.53674e-06
1884.28	2.09439e-06	1884.28	-1.40574e-06
1883.32	2.65632e-06	1883.32	-6.20449e-06
1882.35	3.21881e-06	1882.35	-1.0161e-05
1881.39	3.54252e-06	1881.39	-1.2417e-05
1880.42	3.70437e-06	1880.42	-1.18455e-05
1879.46	3.86394e-06	1879.46	-9.30473e-06
1878.49	3.82348e-06	1878.49	-6.48925e-06
1877.53	3.58241e-06	1877.53	-3.66775e-06
1876.57	3.30088e-06	1876.57	-1.129e-06
1875.6	2.81817e-06	1875.6	2.78741e-07
1874.64	2.21407e-06	1874.64	5.67508e-07
1873.67	1.65101e-06	1873.67	1.41376e-06
1872.71	1.12784e-06	1872.71	3.94448e-06
1871.74	7.24347e-07	1871.74	6.76999e-06
1870.78	5.23741e-07	1870.78	8.4665e-06
1869.82	2.82102e-07	1869.82	1.0155e-05
1868.85	-1.21389e-07	1868.85	1.1284e-05
1867.89	-5.23171e-07	1867.89	9.87425e-06
1866.92	-9.65416e-07	1866.92	6.2065e-06
1865.96	-1.1267e-06	1865.96	1.127e-06
1864.99	-8.8506e-07	1864.99	-4.23325e-06
1864.03	-6.04097e-07	1864.03	-8.17774e-06
1863.07	-2.82672e-07	1863.07	-9.87224e-06
1862.1	1.21959e-07	1862.1	-9.03e-06
1861.14	3.63028e-07	1861.14	-5.92374e-06
1860.17	4.01782e-07	1860.17	-1.97324e-06
1859.21	4.83848e-07	1859.21	2.53875e-06
1858.24	6.04667e-07	1858.24	7.05275e-06
1857.28	6.84454e-07	1857.28	9.59149e-06
1856.32	8.45736e-07	1856.32	9.30674e-06
1855.35	1.04691e-06	1855.35	7.61624e-06
1854.39	1.00702e-06	1854.39	5.36225e-06
1853.42	6.85024e-07	1853.42	2.256e-06
1852.46	2.81532e-07	1852.46	-3.73107e-18
1851.49	-2.01176e-07	1851.49	-8.46249e-07
1850.53	-8.44596e-07	1850.53	2.80746e-07
1849.56	-1.36891e-06	1849.56	3.66775e-06
1848.6	-1.57065e-06	1848.6	7.05275e-06
1847.64	-1.48916e-06	1847.64	9.5935e-06
1846.67	-1.04691e-06	1846.67	9.5935e-06
1845.71	-3.63028e-07	1845.71	4.79274e-06
1844.74	1.21389e-07	1844.74	-2.8215e-06
1843.78	1.21389e-07	1843.78	-9.87224e-06
1842.81	-3.62458e-07	1842.81	-1.52365e-05
1841.85	-1.16716e-06	1841.85	-1.9183e-05
1840.89	-1.81115e-06	1840.89	-2.20025e-05
1839.92	-2.09439e-06	1839.92	-2.28507e-05
1838.96	-2.0545e-06	1838.96	-2.1437e-05
1837.99	-1.81286e-06	1837.99	-1.8052e-05
1837.03	-1.53076e-06	1837.03	-1.29765e-05
1836.06	-1.12727e-06	1836.06	-7.05275e-06
1835.1	-6.84454e-07	1835.1	-1.13101e-06
1834.14	-2.81532e-07	1834.14	3.10225e-06
1833.17	2.01746e-07	1833.17	5.08151e-06
1832.21	7.24347e-07	1832.21	5.645e-06
1831.24	1.04634e-06	1831.24	5.64099e-06
1830.28	1.00759e-06	1830.28	6.20249e-06
1829.31	4.03491e-07	1829.31	6.772e-06
1828.35	-6.4513e-07	1828.35	6.774e-06
1827.39	-1.65215e-06	1827.39	5.91973e-06
1826.42	-2.53721e-06	1826.42	3.385e-06
1825.46	-3.34191e-06	1825.46	2.84757e-07
1824.49	-3.90612e-06	1824.49	-2.53875e-06
1823.53	-4.38996e-06	1823.53	-4.51199e-06
1822.56	-4.87324e-06	1822.56	-5.36225e-06
1821.6	-5.07442e-06	1821.6	-6.48724e-06
1820.64	-4.99406e-06	1820.64	-8.73923e-06
1819.67	-4.79232e-06	1819.67	-1.07185e-05
1818.71	-4.59e-06	1818.71	-1.2413e-05
1817.74	-4.42815e-06	1817.74	-1.41015e-05
1816.78	-4.30733e-06	1816.78	-1.38227e-05
1815.81	-4.22697e-06	1815.81	-1.18495e-05
1814.85	-4.02466e-06	1814.85	-9.30473e-06
1813.89	-3.42056e-06	1813.89	-6.76598e-06
1812.92	-2.57482e-06	1812.92	-4.50798e-06
1811.96	-1.80887e-06	1811.96	-3.38299e-06
1810.99	-1.12556e-06	1810.99	-3.387e-06
1810.03	-8.03563e-07	1810.03	-3.09823e-06
1809.06	-9.63136e-07	1809.06	-3.66374e-06
1808.1	-1.2441e-06	1808.1	-4.79675e-06
1807.13	-1.52563e-06	1807.13	-5.35624e-06
1806.17	-1.84877e-06	1806.17	-5.63698e-06
1805.21	-2.04994e-06	1805.21	-5.91973e-06
1804.24	-2.08927e-06	1804.24	-7.32948e-06
1803.28	-2.12916e-06	1803.28	-8.46049e-06
1802.31	-2.24941e-06	1802.31	-9.02198e-06
1801.35	-2.6113e-06	1801.35	-9.30072e-06
1800.38	-3.41543e-06	1800.38	-7.32948e-06
1799.42	-4.38085e-06	1799.42	-3.66374e-06
1798.46	-5.22544e-06	1798.46	5.63498e-07
1797.49	-5.90762e-06	1797.49	4.23125e-06
1796.53	-6.06719e-06	1796.53	5.93177e-06
1795.56	-5.46252e-06	1795.56	4.79976e-06
1794.6	-4.33468e-06	1794.6	8.43241e-07
1793.63	-3.28834e-06	1793.63	-4.22724e-06
1792.67	-2.7646e-06	1792.67	-7.88797e-06
1791.71	-2.92531e-06	1791.71	-8.17673e-06
1790.74	-3.8497e-06	1790.74	-5.63698e-06
1789.78	-5.17415e-06	1789.78	-2.52972e-06
1788.81	-6.41825e-06	1788.81	-2.25299e-06
1787.85	-7.14089e-06	1787.85	-6.20148e-06
1786.88	-7.38025e-06	1786.88	-1.24e-05
1785.92	-7.53754e-06	1785.92	-1.97324e-05
1784.96	-7.65551e-06	1784.96	-2.59379e-05
1783.99	-7.93419e-06	1783.99	-2.81879e-05
1783.03	-8.45337e-06	1783.03	-2.76204e-05
1782.06	-8.85174e-06	1782.06	-2.59309e-05
1781.1	-9.16974e-06	1781.1	-2.25459e-05
1780.13	-9.64732e-06	1780.13	-1.74694e-05
1779.17	-1.01631e-05	1779.17	-1.15477e-05
1778.21	-1.06002e-05	1778.21	-5.3412e-06
1777.24	-1.0717e-05	1777.24	8.58281e-07
1776.28	-1.02298e-05	1776.28	4.80176e-06
1775.31	-9.01986e-06	1775.31	3.67778e-06
1774.35	-7.41045e-06	1774.35	-1.67946e-06
1773.38	-6.12304e-06	1773.38	-9.01195e-06
1772.42	-5.63805e-06	1772.42	-1.66182e-05
1771.45	-6.19599e-06	1771.45	-2.33771e-05
1770.49	-7.47428e-06	1770.49	-2.92989e-05
1769.53	-8.87111e-06	1769.53	-3.46541e-05
1768.56	-1.01072e-05	1768.56	-3.91531e-05
1767.6	-1.11023e-05	1767.6	-4.02781e-05
1766.63	-1.18551e-05	1766.63	-3.60508e-05
1765.67	-1.2286e-05	1765.67	-2.92808e-05
1764.7	-1.22774e-05	1764.7	-2.25158e-05
1763.74	-1.17879e-05	1763.74	-1.74404e-05
1762.78	-1.10972e-05	1762.78	-1.46199e-05
1761.81	-1.06891e-05	1761.81	-1.26466e-05
1760.85	-1.06401e-05	1760.85	-1.20831e-05
1759.88	-1.079e-05	1759.88	-1.37726e-05
1758.92	-1.09803e-05	1758.92	-1.88381e-05
1757.95	-1.10493e-05	1757.95	-2.72865e-05
1756.99	-1.10778e-05	1756.99	-3.54522e-05
1756.03	-1.1108e-05	1756.03	-4.05177e-05
1755.06	-1.1059e-05	1755.06	-4.24839e-05
1754.1	-1.08464e-05	1754.1	-4.21962e-05
1753.13	-1.03945e-05	1753.13	-4.05006e-05
1752.17	-9.98613e-06	1752.17	-3.59856e-05
1751.2	-9.97615e-06	1751.2	-2.75302e-05
1750.24	-1.0403e-05	1750.24	-1.62642e-05
1749.28	-1.12268e-05	1749.28	-4.43679e-06
1748.31	-1.2048e-05	1748.31	4.01066e-06
1747.35	-1.23518e-05	1747.35	7.38864e-06
1746.38	-1.22991e-05	1746.38	6.26265e-06
1745.42	-1.19657e-05	1745.42	2.03992e-06
1744.45	-1.12331e-05	1744.45	-3.02855e-06
1743.49	-1.01867e-05	1743.49	-7.81327e-06
1742.53	-8.8657e-06	1742.53	-1.2033e-05
1741.56	-7.5837e-06	1741.56	-1.4845e-05
1740.6	-6.57982e-06	1740.6	-1.45602e-05
1739.63	-5.89793e-06	1739.63	-1.06192e-05
1738.67	-5.49444e-06	1738.67	-4.70851e-06
1737.7	-4.69344e-06	1737.7	-4.85791e-07
1736.74	-2.74993e-06	1736.74	-1.61229e-06
1735.78	2.21835e-07	1735.78	-8.08298e-06
1734.81	3.309e-06	1734.81	-1.48304e-05
1733.85	5.51595e-06	1733.85	-1.79211e-05
1732.88	6.41697e-06	1732.88	-1.59514e-05
1731.92	6.52796e-06	1731.92	-9.76019e-06
1730.95	6.91236e-06	1730.95	-4.41373e-06
1729.99	8.24507e-06	1729.99	-1.88401e-06
1729.02	1.09166e-05	1729.02	8.57279e-08
1728.06	1.4921e-05	1728.06	3.46145e-06
1727.1	1.99473e-05	1727.1	9.36213e-06
1726.13	2.61482e-05	1726.13	1.75122e-05
1725.17	3.3676e-05	1725.17	2.65073e-05
1724.2	4.25336e-05	1724.2	3.60597e-05
1723.24	5.31559e-05	1723.24	4.70131e-05
1722.27	6.60532e-05	1722.27	5.79654e-05
1721.31	8.15407e-05	1721.31	6.83551e-05
1720.35	9.99792e-05	1720.35	7.90242e-05
1719.38	0.000121379	1719.38	9.05333e-05
1718.42	0.00014509	1718.42	0.000105977
1717.45	0.000170738	1717.45	0.000127602
1716.49	0.000198666	1716.49	0.000154565
1715.52	0.000229587	1715.52	0.000185463
1714.56	0.000264703	1714.56	0.000218332
1713.6	0.000305026	1713.6	0.00025233
1712.63	0.000351055	1712.63	0.000291681
1711.67	0.000402971	1711.67	0.000339196
1710.7	0.000460514	1710.7	0.000395167
1709.74	0.000523422	1709.74	0.000460733
1708.77	0.000591172	1708.77	0.000533946
1707.81	0.000662564	1707.81	0.000612855
1706.85	0.000736271	1706.85	0.00069721
1705.88	0.000810832	1705.88	0.00078733
1704.92	0.000884423	1704.92	0.000880434
1703.95	0.000954868	1703.95	0.000969816
1702.99	0.00102	1702.99	0.00105
1702.02	0.00107	1702.02	0.00112
1701.06	0.00112	1701.06	0.00117
1700.1	0.00114	1700.1	0.00122
1699.13	0.00115	1699.13	0.00124
1698.17	0.00114	1698.17	0.00125
1697.2	0.00112	1697.2	0.00124
1696.24	0.00108	1696.24	0.0012
1695.27	0.00103	1695.27	0.00115
1694.31	0.000963054	1694.31	0.00109
1693.35	0.000891714	1693.35	0.00103
1692.38	0.000816735	1692.38	0.000958183
1691.42	0.000739324	1691.42	0.000879638
1690.45	0.000659072	1690.45	0.000799164
1689.49	0.000575251	1689.49	0.000719557
1688.52	0.000487099	1688.52	0.000638216
1687.56	0.00039378	1687.56	0.000548261
1686.59	0.000294758	1686.59	0.000445628
1685.63	0.000191378	1685.63	0.000332492
1684.67	8.89322e-05	1684.67	0.000217057
1683.7	-3.28264e-06	1683.7	0.000109916
1682.74	-7.43154e-05	1682.74	2.20907e-05
1681.77	-0.000115494	1681.77	-3.9144e-05
1680.81	-0.000123591	1680.81	-7.04593e-05
1679.84	-0.00010158	1679.84	-6.87187e-05
1678.88	-5.74462e-05	1678.88	-3.52056e-05
1677.92	-1.44072e-06	1677.92	2.65265e-05
1676.95	5.58323e-05	1676.95	0.000108889
1675.99	0.000104735	1675.99	0.00020095
1675.02	0.000138318	1675.02	0.000292297
1674.06	0.000152907	1674.06	0.000368435
1673.09	0.000147901	1673.09	0.000413274
1672.13	0.000124905	1672.13	0.00041374
1671.17	8.7756e-05	1671.17	0.00036574
1670.2	4.26926e-05	1670.2	0.000276238
1669.24	-2.44374e-06	1669.24	0.000159271
1668.27	-4.00482e-05	1668.27	3.14596e-05
1667.31	-6.66923e-05	1667.31	-9.7074e-05
1666.34	-8.6607e-05	1666.34	-0.000225239
1665.38	-0.000113069	1665.38	-0.000361489
1664.42	-0.000166375	1664.42	-0.000522685
1663.45	-0.000268666	1663.45	-0.00072755
1662.49	-0.000438251	1662.49	-0.000991644
1661.52	-0.000685525	1661.52	-0.00132
1660.56	-0.00101	1660.56	-0.00172
1659.59	-0.0014	1659.59	-0.00216
1658.63	-0.00183	1658.63	-0.00262
1657.67	-0.00226	1657.67	-0.00306
1656.7	-0.00267	1656.7	-0.00343
1655.74	-0.003	1655.74	-0.00369
1654.77	-0.00323	1654.77	-0.00382
1653.81	-0.00332	1653.81	-0.00377
1652.84	-0.00328	1652.84	-0.00356
1651.88	-0.00309	1651.88	-0.00319
1650.92	-0.00277	1650.92	-0.00272
1649.95	-0.00236	1649.95	-0.00219
1648.99	-0.00189	1648.99	-0.00165
1648.02	-0.0014	1648.02	-0.00115
1647.06	-0.000932745	1647.06	-0.000700422
1646.09	-0.000516724	1646.09	-0.000322521
1645.13	-0.000172065	1645.13	-2.57003e-05
1644.16	9.23517e-05	1644.16	0.000185886
1643.2	0.000276253	1643.2	0.000314404
1642.24	0.000385017	1642.24	0.000370842
1641.27	0.000428129	1641.27	0.000371403
1640.31	0.000417516	1640.31	0.000330446
1639.34	0.000365741	1639.34	0.000259041
1638.38	0.000285371	1638.38	0.000167357
1637.41	0.000188442	1637.41	6.56946e-05
1636.45	8.55858e-05	1636.45	-3.63045e-05
1635.49	-1.37871e-05	1635.49	-0.000126833
1634.52	-0.000100868	1634.52	-0.000194742
1633.56	-0.000168108	1633.56	-0.000232907
1632.59	-0.000209688	1632.59	-0.000236741
1631.63	-0.000222235	1631.63	-0.000205747
1630.66	-0.000206223	1630.66	-0.000141015
1629.7	-0.000165463	1629.7	-4.64434e-05
1628.74	-0.000105774	1628.74	7.02668e-05
1627.77	-3.44677e-05	1627.77	0.000201752
1626.81	4.05953e-05	1626.81	0.00033773
1625.84	0.00011088	1625.84	0.000465654
1624.88	0.000166941	1624.88	0.000573813
1623.91	0.000199439	1623.91	0.00065008
1622.95	0.000200059	1622.95	0.000683192
1621.99	0.000162983	1621.99	0.000664085
1621.02	8.65341e-05	1621.02	0.000588316
1620.06	-2.60423e-05	1620.06	0.00045837
1619.09	-0.000166558	1619.09	0.00028681
1618.13	-0.000322447	1618.13	9.54296e-05
1617.16	-0.000477643	1617.16	-8.99992e-05
1616.2	-0.000613872	1616.2	-0.000244402
1615.24	-0.00071268	1615.24	-0.000350227
1614.27	-0.000758309	1614.27	-0.000398331
1613.31	-0.000740847	1613.31	-0.000387478
1612.34	-0.000658352	1612.34	-0.000322473
1611.38	-0.000517253	1611.38	-0.000210391
1610.41	-0.000330708	1610.41	-6.35208e-05
1609.45	-0.000115403	1609.45	0.000103643
1608.48	0.000111318	1608.48	0.000277842
1607.52	0.000333453	1607.52	0.000444702
1606.56	0.000537806	1606.56	0.000591637
1605.59	0.000714303	1605.59	0.000711283
1604.63	0.00085583	1604.63	0.000800624
1603.66	0.00095813	1603.66	0.00085922
1602.7	0.00102	1602.7	0.000890038
1601.73	0.00104	1601.73	0.000899142
1600.77	0.00103	1600.77	0.000892348
1599.81	0.000996218	1599.81	0.000875118
1598.84	0.000948811	1598.84	0.000854567
1597.88	0.000902353	1597.88	0.000837017
1596.91	0.000868505	1596.91	0.000828177
1595.95	0.000855219	1595.95	0.000833479
1594.98	0.000865578	1594.98	0.000855755
1594.02	0.000897365	1594.02	0.000895548
1593.06	0.000944234	1593.06	0.00094804
1592.09	0.000997504	1592.09	0.001
1591.13	0.00105	1591.13	0.00105
1590.16	0.00109	1590.16	0.00109
1589.2	0.00111	1589.2	0.0011
1588.23	0.00111	1588.23	0.0011
1587.27	0.0011	1587.27	0.00108
1586.31	0.00107	1586.31	0.00105
1585.34	0.00103	1585.34	0.00101
1584.38	0.000973349	1584.38	0.000971831
1583.41	0.000917289	1583.41	0.000930601
1582.45	0.000860244	1582.45	0.000887984
1581.48	0.000804712	1581.48	0.000843394
1580.52	0.000752336	1580.52	0.000795659
1579.56	0.000704209	1579.56	0.000743264
1578.59	0.000660568	1578.59	0.000685903
1577.63	0.000621568	1577.63	0.000626457
1576.66	0.000587949	1576.66	0.000570629
1575.7	0.000561642	1575.7	0.000527923
1574.73	0.00054604	1574.73	0.000504445
1573.77	0.000544682	1573.77	0.000499456
1572.81	0.000559873	1572.81	0.000510966
1571.84	0.000432871	1571.84	0.000393662
1570.88	0.000293961	1570.88	0.000266709
