# Supplementary material for: ANXA11 biomolecular condensates facilitate protein-lipid phase coupling on lysosomal membranes
Source: Nat Commun. 2025 Mar 21;16:2814. doi: 10.1038/s41467-025-58142-5 (PMC11928461; doi:10.1038/s41467-025-58142-5)
Supplement: Supplementary file 7 — Source Data [file 41467_2025_58142_MOESM7_ESM.zip › Source Data/Figure S7D.xlsx]

## Sheet: Figure S7D
+ FL	GUV	+ ARD
126.624	18.56	42.432
59.136	33.28	35.2
84.544	18.208	36.512
132.416	21.984	27.136
100.288	16.32	49.568
75.808	27.616	41.856
131.168	17.472	32.48
63.712	24.48	44.544
77.504	23.008	37.408
	18.528
