# Supplementary material for: ANXA11 biomolecular condensates facilitate protein-lipid phase coupling on lysosomal membranes
Source: Nat Commun. 2025 Mar 21;16:2814. doi: 10.1038/s41467-025-58142-5 (PMC11928461; doi:10.1038/s41467-025-58142-5)
Supplement: Supplementary file 7 — Source Data [file 41467_2025_58142_MOESM7_ESM.zip › Source Data/Figure S3F.xlsx]

## Sheet: Figure S5C
His-Halo			His-ANXA11-LCD
%	SD		%	SD
13	5.95819		87.6	10.4547
6			74
11			81
17			88
10			95
21			100
