# Supplementary material for: ANXA11 biomolecular condensates facilitate protein-lipid phase coupling on lysosomal membranes
Source: Nat Commun. 2025 Mar 21;16:2814. doi: 10.1038/s41467-025-58142-5 (PMC11928461; doi:10.1038/s41467-025-58142-5)
Supplement: Supplementary file 7 — Source Data [file 41467_2025_58142_MOESM7_ESM.zip › Source Data/Figure 3I.xlsx]

## Sheet: Figure 3I
NTA(Ni) GUV	+HIS-Halo	+HIS-LCD
1.11912	1.03714	1.09541
1.02902	1.11462	1.11744
1.03933	1.05386	1.15255
1.03523	1.07598	1.15029
1.08774	1.10483	1.13295
1.08519	1.08176	1.0947
1.06389	1.06501	1.13396
1.02754	1.08041	1.07754
1.09993	1.06258	1.04499
1.03533	1.07082	1.17215
1.08427	1.06062	1.22495
1.09218	1.03734	1.18516
1.06826	1.04745	1.15382
1.02443	1.07385	1.08842
1.10281	1.05416	1.11927
