# Supplementary material for: ANXA11 biomolecular condensates facilitate protein-lipid phase coupling on lysosomal membranes
Source: Nat Commun. 2025 Mar 21;16:2814. doi: 10.1038/s41467-025-58142-5 (PMC11928461; doi:10.1038/s41467-025-58142-5)
Supplement: Supplementary file 7 — Source Data [file 41467_2025_58142_MOESM7_ESM.zip › Source Data/Figure 6B.xlsx]

## Sheet: Figure 6B
Strain	Forth	Back
0.235515	0.247771
0.191505	0.214744
0.155227	0.190549
0.118948	0.139101
0.080093	0.107732
0.023658	0.046383
0.029275		0.046337
0.074938		0.108932
0.115909		0.138341
0.175383		0.181066
0.21774		0.208113
0.241132		0.249796
