# Supplementary material for: ANXA11 biomolecular condensates facilitate protein-lipid phase coupling on lysosomal membranes
Source: Nat Commun. 2025 Mar 21;16:2814. doi: 10.1038/s41467-025-58142-5 (PMC11928461; doi:10.1038/s41467-025-58142-5)
Supplement: Supplementary file 7 — Source Data [file 41467_2025_58142_MOESM7_ESM.zip › Source Data/Figure S1G.xlsx]

## Sheet: Figure S1G
FL	LCD	ARD	FL	LCD	ARD	FL	LCD	ARD	FL	LCD	ARD
0	0	0	50	50	50	100	100	100	500	500	500
7.26	2.6	4.88	5.64	3.72	4.57	5.48	3.03	24.76	35.44	4.18	31.31
5.68	2.29	5.92	4.79	3.93	5.54	4.35	3.38	20.91	27.34	4.03	26.57
5.7	2.13	5.18	4.82	2.91	4.75	4.04	2.66	19.11	25.32	1.97	26.39
5.94	2.49	5.64	5.77	3.37	4.85	14.32	3.14	22.53	31.38	3.6	23.99
5.18	3.99	4.75	5.44	5.25	5.44	12.73	3.11	21.48	28.29	6	23.48
5.41	4.14	4.62	5.32	3.83	5.63	12.66	3.03	20.22	27.65	4.88	23.26
3.5	4.24	4.34	6.99	6.61	7.71	12.72	3.36	23.54	29.47	5.82	26.74
4.84	5.6	4.88	5.76	5.14	4.66	10.84	3.27	22.04	30.55	4.6	25.56
5.82	4.56	4.23	5.89	2.78	3.84	9.78	6.66	22.53	32.13	7.27	25.24
5.2	5.74	4.95	6.08	3.22	3.19		4.92			3.63
4.88	5.38	6.46	3.99	3.22	3.01		4.67			5.58
5.92	3.65		5.3	3.47	5		5.05			4.39
5.4	3.37		4.88	4.13	4.9
4.42	3.83		4.41	4.15	4.9
				3.43	2.8
				3.83
