# Supplementary material for: ANXA11 biomolecular condensates facilitate protein-lipid phase coupling on lysosomal membranes
Source: Nat Commun. 2025 Mar 21;16:2814. doi: 10.1038/s41467-025-58142-5 (PMC11928461; doi:10.1038/s41467-025-58142-5)
Supplement: Supplementary file 7 — Source Data [file 41467_2025_58142_MOESM7_ESM.zip › Source Data/Figure 2I-K.xlsx]

## Sheet: Figure 1 I-K
	Panel I						Panel J									Panel k
	ARD			FL			ARD			FL			GUV			GUV		FL		ARD
	1380	0.24686	0.03128	1380	0.21553	0.01333	1380	-0.000209871	7.36628e-05	1380	-0.000324225	9.69122e-05	1380	-6.14096e-05	2.35265e-05	1726.5	0	1726.5	0	1726.5	0
	1382	0.25679	0.03085	1382	0.2181	0.01327	1382	-0.000209871	7.36628e-05	1382	-0.000324225	9.69122e-05	1382	-6.14096e-05	2.35265e-05	1727.5	0	1727.5	0	1727.5	0
	1384	0.26688	0.03019	1384	0.22064	0.01329	1384	-0.000209871	7.36628e-05	1384	-0.000324225	9.69122e-05	1384	-6.14096e-05	2.35265e-05	1728.5	1	1728.5	0	1728.5	0
	1386	0.27712	0.02931	1386	0.22316	0.01339	1386	-0.000209871	7.36628e-05	1386	-0.000324225	9.69122e-05	1386	-6.14096e-05	2.35265e-05	1729.5	0	1729.5	0	1729.5	0
	1388	0.28752	0.0282	1388	0.22566	0.01355	1388	-0.000209871	7.36628e-05	1388	-0.000324225	9.69122e-05	1388	-6.14096e-05	2.35265e-05	1730.5	10	1730.5	0	1730.5	0
	1390	0.29808	0.02686	1390	0.22813	0.01378	1390	-0.000209871	7.36628e-05	1390	-0.000324225	9.69122e-05	1390	-6.14096e-05	2.35265e-05	1731.5	0	1731.5	0	1731.5	0
	1392	0.3088	0.02533	1392	0.23058	0.01407	1392	-0.000209871	7.36628e-05	1392	-0.000324225	9.69122e-05	1392	-6.14096e-05	2.35265e-05	1732.5	13	1732.5	0	1732.5	0
	1394	0.32154	0.02295	1394	0.23297	0.01466	1394	-0.000209871	7.36628e-05	1394	-0.000324225	9.69122e-05	1394	-6.14096e-05	2.35265e-05	1733.5	0	1733.5	0	1733.5	0
	1396	0.33491	0.02076	1396	0.23579	0.01535	1396	-0.000387701	9.79447e-05	1396	-0.000384939	9.29815e-05	1396	-5.86434e-05	1.94196e-05	1734.5	0	1734.5	1	1734.5	0
	1398	0.34648	0.01933	1398	0.23858	0.01587	1398	-0.000567715	0.000119841	1398	-0.000452717	9.30914e-05	1398	-5.32926e-05	1.59257e-05	1735.5	0	1735.5	3	1735.5	1
	1400	0.35563	0.01826	1400	0.24106	0.01616	1400	-0.000725043	0.000134668	1400	-0.000518961	9.60145e-05	1400	-4.51023e-05	1.51536e-05	1736.5	0	1736.5	0	1736.5	2
	1402	0.36135	0.01735	1402	0.2422	0.0161	1402	-0.000839268	0.000138862	1402	-0.000569652	9.91509e-05	1402	-3.37776e-05	1.67667e-05	1737.5	0	1737.5	4	1737.5	6
	1404	0.36453	0.01652	1404	0.24173	0.01585	1404	-0.000890883	0.000129357	1404	-0.000591781	9.90809e-05	1404	-1.94952e-05	1.92564e-05	1738.5	0	1738.5	9	1738.5	10
	1406	0.36237	0.01619	1406	0.23867	0.01543	1406	-0.00086574	0.000108593	1406	-0.000575337	9.46861e-05	1406	-2.55999e-06	2.20706e-05	1739.5	0	1739.5	3	1739.5	0
	1408	0.35492	0.01629	1408	0.23349	0.0149	1408	-0.000759908	7.87261e-05	1408	-0.00051476	8.50271e-05	1408	1.68558e-05	2.54024e-05	1740.5	0	1740.5	2	1740.5	2
	1410	0.34336	0.01732	1410	0.22572	0.01446	1410	-0.00059317	4.68356e-05	1410	-0.000413299	7.24974e-05	1410	3.79355e-05	2.80553e-05	1741.5	0	1741.5	0	1741.5	0
	1412	0.32982	0.01831	1412	0.21731	0.01402	1412	-0.000389098	1.66371e-05	1412	-0.000277758	5.69174e-05	1412	5.90008e-05	2.86988e-05	1742.5	0	1742.5	0	1742.5	0
	1414	0.31497	0.01971	1414	0.20791	0.01357	1414	-0.000163296	6.28466e-06	1414	-0.000116689	3.94354e-05	1414	7.75689e-05	2.75101e-05	1743.5	0	1743.5	0	1743.5	0
	1416	0.29925	0.02079	1416	0.19908	0.01309	1416	5.58048e-05	2.13564e-05	1416	5.41406e-05	2.27791e-05	1416	9.10413e-05	2.5044e-05	1744.5	0	1744.5	0	1744.5	1
	1418	0.28453	0.02214	1418	0.19037	0.01267	1418	0.000251696	2.542e-05	1418	0.000218276	1.9574e-05	1418	9.73312e-05	2.27191e-05	1745.5	0	1745.5	0	1745.5	0
	1420	0.27184	0.0234	1420	0.18339	0.01235	1420	0.000396837	1.99936e-05	1420	0.00035146	3.21296e-05	1420	9.44021e-05	2.08557e-05
	1422	0.26105	0.02441	1422	0.17805	0.01203	1422	0.000488273	1.0547e-05	1422	0.000443465	4.49819e-05	1422	8.29185e-05	1.95419e-05
	1424	0.25296	0.02507	1424	0.17487	0.01182	1424	0.000525274	1.32185e-05	1424	0.000486732	5.24318e-05	1424	6.47367e-05	1.88236e-05
	1426	0.24741	0.0255	1426	0.17339	0.01163	1426	0.000519996	2.14825e-05	1426	0.00048959	5.48295e-05	1426	4.34638e-05	1.97585e-05
	1428	0.24527	0.02589	1428	0.17422	0.0115	1428	0.000482463	2.62337e-05	1428	0.000461683	5.42124e-05	1428	2.19672e-05	2.24236e-05
	1430	0.24466	0.02655	1430	0.17675	0.01138	1430	0.000423829	2.26838e-05	1430	0.000416577	5.15371e-05	1430	2.44281e-06	2.52066e-05
	1432	0.24666	0.02743	1432	0.18061	0.01133	1432	0.000356106	1.33483e-05	1432	0.000360898	4.61303e-05	1432	-1.31128e-05	2.6923e-05
	1434	0.24939	0.02831	1434	0.18441	0.01149	1434	0.000284533	5.34349e-06	1434	0.000297398	3.71463e-05	1434	-2.41768e-05	2.69293e-05
	1436	0.25282	0.02891	1436	0.18882	0.01156	1436	0.000211896	1.65502e-05	1436	0.000228559	2.61894e-05	1436	-3.06133e-05	2.52891e-05
	1438	0.25503	0.02914	1438	0.19337	0.01165	1438	0.000140472	2.99305e-05	1438	0.000157337	1.56901e-05	1438	-3.43077e-05	2.2585e-05
	1440	0.25751	0.02923	1440	0.19857	0.01177	1440	6.92823e-05	4.26132e-05	1440	8.93776e-05	9.41094e-06	1440	-3.72205e-05	1.95407e-05
	1442	0.26115	0.02927	1442	0.20384	0.01202	1442	3.59136e-06	4.93462e-05	1442	2.64036e-05	8.31463e-06	1442	-4.13708e-05	1.76824e-05
	1444	0.26597	0.02928	1444	0.20989	0.01252	1444	-6.32911e-05	5.12891e-05	1444	-3.4031e-05	1.0309e-05	1444	-4.73779e-05	1.94531e-05
	1446	0.27094	0.02906	1446	0.2167	0.01313	1446	-0.00013022	4.85131e-05	1446	-9.51409e-05	1.27587e-05	1446	-5.4096e-05	2.36465e-05
	1448	0.27506	0.02882	1448	0.22342	0.01386	1448	-0.000211085	4.49288e-05	1448	-0.000162574	1.4881e-05	1448	-5.93638e-05	2.79174e-05
	1450	0.2781	0.02854	1450	0.22933	0.01455	1450	-0.000299637	3.98753e-05	1450	-0.0002287	1.63977e-05	1450	-6.02054e-05	2.98368e-05
	1452	0.27995	0.02871	1452	0.23405	0.0152	1452	-0.000389738	3.93249e-05	1452	-0.000288113	1.96049e-05	1452	-5.52614e-05	2.90621e-05
	1454	0.28038	0.02925	1454	0.23772	0.01595	1454	-0.000461159	4.79222e-05	1454	-0.000332413	2.51847e-05	1454	-4.52571e-05	2.71736e-05
	1456	0.28055	0.03049	1456	0.24063	0.01668	1456	-0.000505149	6.34481e-05	1456	-0.000362464	2.88934e-05	1456	-3.17214e-05	2.61608e-05
	1458	0.27888	0.03196	1458	0.242	0.01737	1458	-0.000518369	8.09875e-05	1458	-0.000381353	2.79593e-05	1458	-1.72668e-05	2.54514e-05
	1460	0.27505	0.03365	1460	0.24136	0.0176	1460	-0.000500581	9.66501e-05	1460	-0.000390274	2.41421e-05	1460	-3.64696e-06	2.40488e-05
	1462	0.26681	0.03515	1462	0.23765	0.01742	1462	-0.00045236	0.000106353	1462	-0.000386956	2.14363e-05	1462	5.86405e-06	2.25994e-05
	1464	0.2562	0.03641	1464	0.23146	0.01664	1464	-0.000370582	0.000105223	1464	-0.000363389	2.50064e-05	1464	9.9904e-06	2.21556e-05
	1466	0.24425	0.03789	1466	0.22346	0.01549	1466	-0.000254501	8.88532e-05	1466	-0.000314009	3.30334e-05	1466	7.85324e-06	2.20269e-05
	1468	0.23207	0.03963	1468	0.21446	0.01417	1468	-0.000111332	6.07086e-05	1468	-0.000235282	3.98524e-05	1468	6.24703e-07	2.19698e-05
	1470	0.21925	0.0418	1470	0.20421	0.01282	1470	4.47804e-05	3.37739e-05	1470	-0.000135372	4.48485e-05	1470	-9.86108e-06	2.21623e-05
	1472	0.2057	0.04366	1472	0.19216	0.01155	1472	0.000188034	3.77444e-05	1472	-2.44981e-05	4.58253e-05	1472	-2.11829e-05	2.2241e-05
	1474	0.19223	0.04511	1474	0.17907	0.0103	1474	0.000304179	5.3856e-05	1474	8.48917e-05	4.21247e-05	1474	-3.03367e-05	2.17055e-05
	1476	0.18016	0.04662	1476	0.16637	0.00924	1476	0.000384824	6.02487e-05	1476	0.000184139	3.44913e-05	1476	-3.59325e-05	1.98489e-05
	1478	0.1704	0.0476	1478	0.15528	0.00843	1478	0.000436762	5.67862e-05	1478	0.000268012	2.50633e-05	1478	-3.67425e-05	1.75129e-05
	1480	0.16402	0.04823	1480	0.1471	0.00801	1480	0.000459635	4.21572e-05	1480	0.0003323	1.59262e-05	1480	-3.31688e-05	1.50983e-05
	1482	0.15957	0.0481	1482	0.14094	0.00794	1482	0.00045543	2.41666e-05	1482	0.000371346	1.24981e-05	1482	-2.55059e-05	1.24909e-05
	1484	0.15649	0.04774	1484	0.13693	0.00789	1484	0.000425536	2.46367e-05	1484	0.000384886	2.14896e-05	1484	-1.4367e-05	1.07035e-05
	1486	0.15396	0.04765	1486	0.13417	0.00773	1486	0.000381132	4.27081e-05	1486	0.00037689	3.13939e-05	1486	-8.64531e-07	1.15793e-05
	1488	0.15302	0.04784	1488	0.13344	0.00731	1488	0.000334225	5.70584e-05	1488	0.000358923	3.71518e-05	1488	1.34138e-05	1.40174e-05
	1490	0.15439	0.0485	1490	0.13517	0.00716	1490	0.000297483	6.11773e-05	1490	0.000344025	3.71896e-05	1490	2.64671e-05	1.53196e-05
	1492	0.15754	0.04944	1492	0.13822	0.00707	1492	0.000284886	5.81488e-05	1492	0.000338071	3.38177e-05	1492	3.73746e-05	1.59163e-05
	1494	0.16134	0.05049	1494	0.14156	0.007	1494	0.000294187	5.57576e-05	1494	0.000341184	2.76052e-05	1494	4.52663e-05	1.65297e-05
	1496	0.16471	0.05099	1496	0.14431	0.00656	1496	0.00031138	5.47248e-05	1496	0.000344676	2.86867e-05	1496	4.88718e-05	1.75821e-05
	1498	0.16801	0.0509	1498	0.1474	0.00591	1498	0.000315369	5.40982e-05	1498	0.0003382	3.53139e-05	1498	4.78302e-05	1.91193e-05
	1500	0.17293	0.05093	1500	0.15226	0.00541	1500	0.000298454	5.40158e-05	1500	0.000313728	4.15049e-05	1500	4.21342e-05	2.1722e-05
	1502	0.17932	0.05108	1502	0.15795	0.00502	1502	0.000262667	5.21271e-05	1502	0.000266757	4.29545e-05	1502	3.41667e-05	2.40889e-05
	1504	0.18694	0.05058	1504	0.1668	0.0051	1504	0.000210951	4.27222e-05	1504	0.000199109	3.68331e-05	1504	2.48752e-05	2.4855e-05
	1506	0.1965	0.04902	1506	0.17618	0.00541	1506	0.000144998	2.42059e-05	1506	0.000114824	2.27876e-05	1506	1.65194e-05	2.22992e-05
	1508	0.20728	0.04709	1508	0.18751	0.0059	1508	7.26722e-05	1.63247e-05	1508	2.55331e-05	1.17164e-05	1508	1.00506e-05	1.71352e-05
	1510	0.21879	0.04542	1510	0.19716	0.00627	1510	5.97268e-06	3.60459e-05	1510	-6.01264e-05	2.78883e-05	1510	5.88012e-06	1.11041e-05
	1512	0.22824	0.04387	1512	0.20664	0.00657	1512	-4.21352e-05	5.2845e-05	1512	-0.000126398	4.29488e-05	1512	4.0021e-06	8.61746e-06
	1514	0.23668	0.04271	1514	0.21429	0.00683	1514	-6.31079e-05	5.40536e-05	1514	-0.000162916	4.76889e-05	1514	3.94446e-06	1.16193e-05
	1516	0.24447	0.04272	1516	0.21983	0.00705	1516	-5.35394e-05	4.2438e-05	1516	-0.000162931	4.30799e-05	1516	5.3792e-06	1.42795e-05
	1518	0.25159	0.04335	1518	0.22363	0.00709	1518	-2.08718e-05	1.61752e-05	1518	-0.000123972	3.19445e-05	1518	7.67483e-06	1.48314e-05
	1520	0.25775	0.04405	1520	0.22745	0.00706	1520	2.49977e-05	4.44464e-05	1520	-5.61736e-05	1.78898e-05	1520	9.89605e-06	1.37617e-05
	1522	0.26436	0.04451	1522	0.23264	0.0069	1522	6.34959e-05	9.83522e-05	1522	2.83577e-05	1.39412e-05	1522	1.15162e-05	1.24706e-05
	1524	0.27283	0.04518	1524	0.23909	0.0067	1524	8.47591e-05	0.000147538	1524	0.000108047	2.34892e-05	1524	1.15406e-05	1.27774e-05
	1526	0.283	0.04618	1526	0.24536	0.00661	1526	8.13282e-05	0.000178841	1526	0.00016333	3.19382e-05	1526	1.06913e-05	1.45946e-05
	1528	0.29358	0.04589	1528	0.25258	0.00678	1528	5.85736e-05	0.000184987	1528	0.000183401	3.41762e-05	1528	9.5597e-06	1.56896e-05
	1530	0.30388	0.04402	1530	0.25901	0.00692	1530	1.39389e-05	0.000156488	1530	0.000158189	3.06963e-05	1530	8.98567e-06	1.44829e-05
	1532	0.31289	0.04023	1532	0.26765	0.00715	1532	-5.99227e-05	0.000101745	1532	8.11412e-05	2.41252e-05	1532	7.71559e-06	1.39202e-05
	1534	0.32079	0.0358	1534	0.27653	0.00746	1534	-0.000167461	3.4524e-05	1534	-5.28781e-05	2.44117e-05	1534	5.08704e-06	1.50829e-05
	1536	0.3283	0.03207	1536	0.28702	0.00786	1536	-0.000300095	4.50049e-05	1536	-0.000228436	3.42882e-05	1536	1.85055e-06	1.73359e-05
	1538	0.33745	0.03027	1538	0.29626	0.00829	1538	-0.000442519	9.35878e-05	1538	-0.000420553	4.67269e-05	1538	-1.65047e-06	1.93439e-05
	1540	0.34889	0.03118	1540	0.30381	0.00865	1540	-0.000574117	0.000118513	1540	-0.000593156	5.58145e-05	1540	-4.42788e-06	1.96254e-05
	1542	0.36077	0.03298	1542	0.31092	0.00877	1542	-0.0006763	0.000105523	1542	-0.000719234	5.8832e-05	1542	-6.84899e-06	1.79584e-05
	1544	0.3712	0.03664	1544	0.31604	0.00886	1544	-0.000732731	6.10153e-05	1544	-0.000776895	5.48921e-05	1544	-8.24445e-06	1.42526e-05
	1546	0.3769	0.04129	1546	0.31776	0.00886	1546	-0.000733429	8.79347e-06	1546	-0.000754324	4.50334e-05	1546	-8.43434e-06	1.16786e-05
	1548	0.37702	0.04727	1548	0.31242	0.00891	1548	-0.000669609	7.76392e-05	1548	-0.000653231	3.04863e-05	1548	-7.59196e-06	1.26354e-05
	1550	0.37099	0.05237	1550	0.30144	0.00887	1550	-0.000540621	0.000133053	1550	-0.000489447	1.92933e-05	1550	-5.79537e-06	1.4821e-05
	1552	0.35966	0.05536	1552	0.28591	0.00882	1552	-0.000360912	0.000165803	1552	-0.000281893	2.55675e-05	1552	-3.91735e-06	1.58715e-05
	1554	0.34428	0.05533	1554	0.26973	0.00881	1554	-0.000160725	0.000172347	1554	-6.3997e-05	3.91651e-05	1554	-2.32223e-06	1.63071e-05
	1556	0.32732	0.05311	1556	0.25522	0.00882	1556	2.45118e-05	0.000157403	1556	0.000135581	4.78413e-05	1556	-1.25885e-06	1.66823e-05
	1558	0.31082	0.0498	1558	0.24267	0.00851	1558	0.000168765	0.00011805	1558	0.000277962	4.7361e-05	1558	-4.25637e-07	1.77282e-05
	1560	0.29798	0.04707	1560	0.2318	0.00814	1560	0.000259154	6.74192e-05	1560	0.00035009	3.88535e-05	1560	1.0556e-06	1.76387e-05
	1562	0.2895	0.04568	1562	0.22186	0.00768	1562	0.000300528	1.58821e-05	1562	0.000355246	2.75478e-05	1562	3.7933e-06	1.70845e-05
	1564	0.2853	0.04525	1564	0.21384	0.00723	1564	0.000308077	3.41778e-05	1564	0.000318033	2.10717e-05	1564	8.31421e-06	1.72864e-05
	1566	0.28153	0.04457	1566	0.20916	0.00698	1566	0.00029827	6.34875e-05	1566	0.000260385	2.32782e-05	1566	1.3819e-05	1.91129e-05
	1568	0.27678	0.04391	1568	0.20547	0.00696	1568	0.000285951	7.85032e-05	1568	0.000203636	2.84722e-05	1568	1.96949e-05	2.20247e-05
	1570	0.27073	0.04386	1570	0.2032	0.00703	1570	0.000280901	8.37363e-05	1570	0.000158905	3.13534e-05	1570	2.50007e-05	2.55242e-05
	1572	0.26584	0.04484	1572	0.20012	0.007	1572	0.000287594	9.06142e-05	1572	0.000131798	2.85396e-05	1572	2.83904e-05	2.8169e-05
	1574	0.26199	0.04499	1574	0.19796	0.00686	1574	0.000303295	9.83524e-05	1574	0.000120742	2.20024e-05	1574	2.80992e-05	2.83302e-05
	1576	0.25974	0.04415	1576	0.1958	0.00679	1576	0.000313927	0.00010371	1576	0.000123298	1.77376e-05	1576	2.25633e-05	2.53666e-05
	1578	0.25886	0.04228	1578	0.19505	0.00683	1578	0.000309619	9.77276e-05	1578	0.00013417	2.17008e-05	1578	1.24544e-05	2.00707e-05
	1580	0.25925	0.03989	1580	0.19513	0.00681	1580	0.00027787	8.18007e-05	1580	0.000149329	2.66261e-05	1580	-6.31351e-07	1.56777e-05
	1582	0.26044	0.03673	1582	0.19589	0.00678	1582	0.000220427	6.32669e-05	1582	0.000152952	2.69577e-05	1582	-1.41864e-05	1.61791e-05
	1584	0.26294	0.03345	1584	0.19628	0.00677	1584	0.000146961	4.65771e-05	1584	0.000143652	2.18641e-05	1584	-2.57823e-05	2.06783e-05
	1586	0.26618	0.03026	1586	0.19597	0.00693	1586	7.81874e-05	3.4161e-05	1586	0.000123933	1.35473e-05	1586	-3.33708e-05	2.53317e-05
	1588	0.26858	0.02651	1588	0.19565	0.0071	1588	3.0776e-05	2.7085e-05	1588	0.000109856	7.88565e-06	1588	-3.60435e-05	2.83732e-05
	1590	0.26881	0.02231	1590	0.19576	0.00726	1590	1.18414e-05	3.11227e-05	1590	0.000109374	1.21788e-05	1590	-3.40662e-05	2.90208e-05
	1592	0.269	0.01863	1592	0.19642	0.00737	1592	2.27719e-05	3.92821e-05	1592	0.00012518	1.88049e-05	1592	-2.84845e-05	2.71155e-05
	1594	0.27095	0.01723	1594	0.19862	0.00755	1594	6.00806e-05	4.61657e-05	1594	0.00015418	2.20434e-05	1594	-1.96811e-05	2.28765e-05
	1596	0.27448	0.01712	1596	0.20138	0.00776	1596	0.000117344	4.48873e-05	1596	0.000187531	2.21039e-05	1596	-9.78676e-06	1.75467e-05
	1598	0.27876	0.01763	1598	0.20493	0.00793	1598	0.000185286	3.44613e-05	1598	0.000214792	2.01414e-05	1598	-5.87994e-07	1.20947e-05
	1600	0.28422	0.01846	1600	0.20919	0.00803	1600	0.000244196	2.42686e-05	1600	0.00022498	1.87346e-05	1600	5.33715e-06	8.20199e-06
	1602	0.29138	0.01943	1602	0.21541	0.0082	1602	0.000281152	2.88936e-05	1602	0.000219596	1.89444e-05	1602	7.50123e-06	7.7402e-06
	1604	0.29982	0.02019	1604	0.22353	0.00833	1604	0.00028811	3.39973e-05	1604	0.000201411	2.164e-05	1604	6.70885e-06	9.30515e-06
	1606	0.30937	0.02004	1606	0.23327	0.00847	1606	0.000277238	3.09881e-05	1606	0.000176222	2.54818e-05	1606	4.77122e-06	1.08869e-05
	1608	0.32001	0.01917	1608	0.24365	0.00857	1608	0.000256187	2.15222e-05	1608	0.000146096	3.16038e-05	1608	2.39778e-06	1.12433e-05
	1610	0.33199	0.01795	1610	0.25439	0.00865	1610	0.000233974	1.05467e-05	1610	0.000113759	3.90291e-05	1610	-1.66459e-07	1.0509e-05
	1612	0.34551	0.01678	1612	0.26583	0.00863	1612	0.000213876	8.40559e-06	1612	8.6476e-05	4.66393e-05	1612	-2.93214e-06	1.05271e-05
	1614	0.359	0.01628	1614	0.27767	0.00851	1614	0.000202675	1.55226e-05	1614	7.52381e-05	5.04825e-05	1614	-4.97381e-06	1.19862e-05
	1616	0.37325	0.01696	1616	0.29029	0.00854	1616	0.000204578	2.29206e-05	1616	8.82147e-05	4.88555e-05	1616	-5.92569e-06	1.44804e-05
	1618	0.38671	0.01764	1618	0.30388	0.00859	1618	0.000219058	3.13156e-05	1618	0.000129414	4.11472e-05	1618	-5.71409e-06	1.69971e-05
	1620	0.40144	0.01784	1620	0.31824	0.00851	1620	0.000250812	3.65742e-05	1620	0.000189882	3.07358e-05	1620	-5.08793e-06	1.7568e-05
	1622	0.41716	0.01762	1622	0.33407	0.00839	1622	0.000301762	3.65619e-05	1622	0.000265158	1.91241e-05	1622	-3.70458e-06	1.50783e-05
	1624	0.4358	0.01843	1624	0.35086	0.00835	1624	0.000367999	3.33392e-05	1624	0.000346233	1.25273e-05	1624	-1.95138e-06	1.06645e-05
	1626	0.45761	0.02118	1626	0.36873	0.00858	1626	0.000439982	3.18157e-05	1626	0.000436143	1.51524e-05	1626	7.01683e-07	8.76309e-06
	1628	0.48164	0.02454	1628	0.38789	0.00883	1628	0.000507536	2.94542e-05	1628	0.000533678	2.00253e-05	1628	3.89662e-06	1.04988e-05
	1630	0.50587	0.02668	1630	0.40835	0.00892	1630	0.000573039	2.15319e-05	1630	0.000640103	2.36445e-05	1630	7.5712e-06	1.19876e-05
	1632	0.53003	0.02759	1632	0.43181	0.00888	1632	0.000633299	8.54745e-06	1632	0.000743535	2.65074e-05	1632	1.10083e-05	1.24358e-05
	1634	0.55627	0.02756	1634	0.45725	0.00892	1634	0.000681156	8.86215e-06	1634	0.000829512	3.06969e-05	1634	1.34651e-05	1.20963e-05
	1636	0.58558	0.02666	1636	0.48559	0.00894	1636	0.000698338	1.94763e-05	1636	0.000879113	3.29568e-05	1636	1.44187e-05	1.11644e-05
	1638	0.61579	0.02322	1638	0.51665	0.00905	1638	0.000665738	3.05185e-05	1638	0.000877685	3.15465e-05	1638	1.40009e-05	9.31865e-06
	1640	0.64799	0.01934	1640	0.55221	0.00931	1640	0.000565217	4.42406e-05	1640	0.000814348	2.73658e-05	1640	1.20943e-05	7.98831e-06
	1642	0.68264	0.01556	1642	0.59362	0.00963	1642	0.000390916	5.82609e-05	1642	0.000685181	2.72271e-05	1642	8.94438e-06	9.83333e-06
	1644	0.72209	0.01393	1644	0.64074	0.01014	1644	0.000149639	7.84646e-05	1644	0.000483046	3.78254e-05	1644	4.88878e-06	1.33189e-05
	1646	0.76249	0.01343	1646	0.69298	0.01052	1646	-0.000144212	0.000105822	1646	0.000208202	5.72507e-05	1646	5.96258e-07	1.61556e-05
	1648	0.80565	0.01454	1648	0.74728	0.01087	1648	-0.000471856	0.000134672	1648	-0.000140362	7.81524e-05	1648	-3.03692e-06	1.77745e-05
	1650	0.85105	0.01392	1650	0.80186	0.01046	1650	-0.000815445	0.000157149	1650	-0.000540743	9.66247e-05	1650	-5.18285e-06	1.83646e-05
	1652	0.8952	0.01205	1652	0.85423	0.00901	1652	-0.00115	0.000164952	1652	-0.000968577	0.000104529	1652	-5.73459e-06	1.75091e-05
	1654	0.93255	0.01034	1654	0.90191	0.00757	1654	-0.00145	0.000154186	1654	-0.00139	9.90192e-05	1654	-5.18017e-06	1.63108e-05
	1656	0.96159	0.00849	1656	0.94312	0.00608	1656	-0.00169	0.000131022	1656	-0.00176	7.9374e-05	1656	-4.61701e-06	1.58107e-05
	1658	0.98321	0.00636	1658	0.97347	0.00444	1658	-0.00185	0.000103138	1658	-0.00207	5.47316e-05	1658	-4.51936e-06	1.65269e-05
	1660	0.99519	0.00322	1660	0.99265	0.0019	1660	-0.00193	8.34778e-05	1660	-0.00228	3.74622e-05	1660	-4.87804e-06	1.91251e-05
	1662	0.99602	0.00139	1662	0.99837	0.00103	1662	-0.00192	7.26908e-05	1662	-0.00239	4.14201e-05	1662	-5.06983e-06	2.28489e-05
	1664	0.98739	0.00467	1664	0.99133	0.0031	1664	-0.00185	6.88148e-05	1664	-0.00237	5.6599e-05	1664	-4.9215e-06	2.61827e-05
	1666	0.97086	0.00764	1666	0.97369	0.00463	1666	-0.00171	6.34599e-05	1666	-0.00224	6.97568e-05	1666	-4.30766e-06	2.74002e-05
	1668	0.94711	0.01049	1668	0.94724	0.00591	1668	-0.00154	5.74133e-05	1668	-0.00202	7.33113e-05	1668	-3.91604e-06	2.60192e-05
	1670	0.91495	0.01427	1670	0.9134	0.00684	1670	-0.00135	5.14029e-05	1670	-0.00173	6.56872e-05	1670	-3.4526e-06	2.33923e-05
	1672	0.88078	0.01669	1672	0.87208	0.00759	1672	-0.00115	4.47923e-05	1672	-0.00141	4.73472e-05	1672	-3.16784e-06	2.02863e-05
	1674	0.84659	0.01939	1674	0.82611	0.00803	1674	-0.00095094	3.23731e-05	1674	-0.0011	2.51501e-05	1674	-2.32418e-06	1.89712e-05
	1676	0.81198	0.02399	1676	0.77809	0.00774	1676	-0.000764807	2.48635e-05	1676	-0.000802942	1.81442e-05	1676	-1.03949e-06	1.89777e-05
	1678	0.77395	0.02982	1678	0.72874	0.00709	1678	-0.000589611	5.72213e-05	1678	-0.000534545	3.24896e-05	1678	9.98342e-07	2.02096e-05
	1680	0.73272	0.03553	1680	0.67719	0.00622	1680	-0.000422486	0.000111018	1680	-0.000294254	4.44286e-05	1680	3.57697e-06	2.12061e-05
	1682	0.68919	0.04123	1682	0.62324	0.00557	1682	-0.000251882	0.000171635	1682	-7.27552e-05	5.13724e-05	1682	7.46132e-06	2.17916e-05
	1684	0.64326	0.04633	1684	0.56801	0.00504	1684	-7.44954e-05	0.000230232	1684	0.000137334	5.16689e-05	1684	1.29206e-05	2.08922e-05
	1686	0.59472	0.05048	1686	0.51044	0.00451	1686	0.000113181	0.000278918	1686	0.000346912	4.60613e-05	1686	2.08903e-05	1.87074e-05
	1688	0.54626	0.0529	1688	0.45283	0.00411	1688	0.000310018	0.000309703	1688	0.000557412	3.39353e-05	1688	3.19464e-05	1.61933e-05
	1690	0.49708	0.05337	1690	0.39693	0.00393	1690	0.000507688	0.000322094	1690	0.000766801	2.0069e-05	1690	4.6632e-05	1.58057e-05
	1692	0.44879	0.05201	1692	0.34485	0.00399	1692	0.000693544	0.000314948	1692	0.000962873	1.073e-05	1692	6.61086e-05	1.79798e-05
	1694	0.40168	0.04918	1694	0.29691	0.00424	1694	0.000851222	0.000290702	1694	0.00113	1.33243e-05	1694	9.2916e-05	2.49995e-05
	1696	0.36014	0.04588	1696	0.25407	0.00449	1696	0.000967885	0.00025409	1696	0.00126	1.9278e-05	1696	0.000130352	3.81213e-05
	1698	0.32365	0.04177	1698	0.21878	0.00506	1698	0.00104	0.000213166	1698	0.00133	2.4077e-05	1698	0.000182922	5.7136e-05
	1700	0.29209	0.03709	1700	0.19151	0.00566	1700	0.00107	0.000176561	1700	0.00135	2.69634e-05	1700	0.00025064	7.56018e-05
	1702	0.26416	0.03142	1702	0.17066	0.00639	1702	0.00107	0.000147385	1702	0.00133	3.05044e-05	1702	0.000331827	9.05794e-05
	1704	0.24051	0.02525	1704	0.15423	0.0072	1704	0.00105	0.000129051	1704	0.00127	3.71822e-05	1704	0.000418716	9.51547e-05
	1706	0.22101	0.01934	1706	0.14232	0.0082	1706	0.001	0.000116691	1706	0.0012	4.65116e-05	1706	0.000500752	8.69032e-05
	1708	0.20508	0.01401	1708	0.13473	0.00933	1708	0.000951714	0.000107349	1708	0.00111	5.66366e-05	1708	0.000564779	6.84689e-05
	1710	0.19192	0.0101	1710	0.13119	0.01059	1710	0.000897275	9.61477e-05	1710	0.001	6.57469e-05	1710	0.00059605	5.24204e-05
	1712	0.18247	0.01009	1712	0.1317	0.01196	1712	0.000837972	8.17971e-05	1712	0.000895112	7.10864e-05	1712	0.000580417	6.64754e-05
	1714	0.17576	0.01496	1714	0.13516	0.01364	1714	0.000768081	6.14719e-05	1714	0.000783601	7.0118e-05	1714	0.000505372	0.000110203
	1716	0.17207	0.02211	1716	0.14184	0.01583	1716	0.000679942	3.51453e-05	1716	0.000661199	6.06694e-05	1716	0.000363657	0.000160763
	1718	0.17192	0.03051	1718	0.15099	0.01851	1718	0.000564893	3.6418e-05	1718	0.000522805	4.10123e-05	1718	0.000155254	0.000203975
	1720	0.17544	0.03861	1720	0.16171	0.02156	1720	0.000415528	8.61206e-05	1720	0.00035986	1.18928e-05	1720	-0.000111022	0.000226514
	1722	0.1822	0.04641	1722	0.17372	0.02482	1722	0.000229304	0.000151198	1722	0.000168506	2.9828e-05	1722	-0.000415968	0.000222659
	1724	0.19018	0.05386	1724	0.18643	0.02823	1724	1.26579e-05	0.000221961	1724	-5.32578e-05	7.20041e-05	1724	-0.000732405	0.000193611
	1726	0.1989	0.06112	1726	0.20047	0.03177	1726	-0.000222438	0.000292733	1726	-0.000296807	0.000114286	1726	-0.00103	0.000147125
	1728	0.2073	0.06752	1728	0.2144	0.03532	1728	-0.000458298	0.000356387	1728	-0.000556396	0.000152139	1728	-0.00126	0.000100408
	1730	0.21425	0.07268	1730	0.22792	0.03865	1730	-0.000675324	0.000409354	1730	-0.000818671	0.00018176	1730	-0.00141	7.81882e-05
	1732	0.2185	0.07624	1732	0.23951	0.04153	1732	-0.000850786	0.000444518	1732	-0.00106	0.000198927	1732	-0.00145	9.82138e-05
	1734	0.21944	0.078	1734	0.24818	0.04361	1734	-0.000970196	0.000459254	1734	-0.00126	0.000201205	1734	-0.00137	0.000132276
	1736	0.21629	0.07749	1736	0.25206	0.0447	1736	-0.00102	0.000446803	1736	-0.00139	0.000188168	1736	-0.00117	0.000159113
	1738	0.20876	0.07492	1738	0.24987	0.04472	1738	-0.000989552	0.000406214	1738	-0.00142	0.000161562	1738	-0.000872313	0.000167917
	1740	0.19663	0.07028	1740	0.24133	0.04356	1740	-0.000880633	0.000339641	1740	-0.00133	0.000126616	1740	-0.000513972	0.000157925
	1742	0.18126	0.06411	1742	0.22591	0.04113	1742	-0.000700876	0.000255976	1742	-0.00113	8.97955e-05	1742	-0.000138192	0.000133608
	1744	0.16289	0.05631	1744	0.20402	0.03737	1744	-0.000469795	0.000165284	1744	-0.00083257	6.39553e-05	1744	0.000209572	0.000103685
	1746	0.1427	0.04783	1746	0.17736	0.03262	1746	-0.0002136	8.03593e-05	1746	-0.000480357	6.2689e-05	1746	0.000491915	7.46119e-05
	1748	0.1212	0.03912	1748	0.14825	0.02732	1748	3.93857e-05	5.40669e-05	1748	-0.000110199	7.83953e-05	1748	0.000683259	5.06824e-05
	1750	0.10039	0.031	1750	0.11992	0.02199	1750	0.000264253	0.00011224	1750	0.000237837	9.37436e-05	1750	0.000775943	3.7891e-05
	1752	0.08158	0.02357	1752	0.09376	0.01709	1752	0.000442312	0.000169838	1752	0.000526529	0.000101774	1752	0.00077655	3.95183e-05
	1754	0.06553	0.01738	1754	0.07143	0.01286	1754	0.000561894	0.000209113	1754	0.000730093	0.000101142	1754	0.000705119	4.58398e-05
	1756	0.05283	0.01235	1756	0.0535	0.00944	1756	0.00062105	0.000226757	1756	0.000836466	9.36917e-05	1756	0.000587316	4.83727e-05
	1758	0.04287	0.00843	1758	0.04009	0.00679	1758	0.000621343	0.000222877	1758	0.000849449	8.24895e-05	1758	0.000450196	4.39415e-05
	1760	0.03561	0.00533	1760	0.0303	0.00502	1760	0.000574309	0.000203873	1760	0.000790142	7.02655e-05	1760	0.00031745	3.74716e-05
	1762	0.03018	0.00312	1762	0.02331	0.00399	1762	0.000493503	0.000176316	1762	0.000682865	5.88709e-05	1762	0.000205216	3.10491e-05
	1764	0.02624	0.00189	1764	0.0187	0.00349	1764	0.000398874	0.000146692	1764	0.000554471	4.84865e-05	1764	0.000122686	2.71524e-05
	1766	0.02324	0.00135	1766	0.0158	0.00318	1766	0.00030279	0.000116292	1766	0.000424357	3.95355e-05	1766	6.87233e-05	2.2946e-05
	1768	0.02079	0.00119	1768	0.01367	0.00288	1768	0.000216867	8.80692e-05	1768	0.000308507	3.17128e-05	1768	3.79104e-05	1.9234e-05
	1770	0.01877	0.00122	1770	0.01169	0.00252	1770	0.000146281	6.35916e-05	1770	0.000214198	2.43738e-05	1770	2.24945e-05	1.54141e-05
	1772	0.01692	0.00143	1772	0.00964	0.00219	1772	9.08369e-05	4.49321e-05	1772	0.000142591	1.76371e-05	1772	1.49637e-05	1.28162e-05
	1774	0.01509	0.00167	1774	0.00794	0.00192	1774	5.00751e-05	3.45057e-05	1774	9.27427e-05	1.31327e-05	1774	1.17812e-05	1.26734e-05
	1776	0.01319	0.00187	1776	0.00629	0.00178	1776	2.19284e-05	3.25135e-05	1776	5.97753e-05	1.09384e-05	1776	1.01691e-05	1.49007e-05
	1778	0.01133	0.00223	1778	0.005	0.0017	1778	2.19284e-05	3.25135e-05	1778	5.97753e-05	1.09384e-05	1778	1.01691e-05	1.49007e-05
	1780	0.00954	0.00212	1780	0.0039	0.00145	1780	2.19284e-05	3.25135e-05	1780	5.97753e-05	1.09384e-05	1780	1.01691e-05	1.49007e-05
	1782	0.00784	0.00185	1782	0.00306	0.00116	1782	2.19284e-05	3.25135e-05	1782	5.97753e-05	1.09384e-05	1782	1.01691e-05	1.49007e-05
	1784	0.00623	0.00142	1784	0.00249	0.000838267	1784	2.19284e-05	3.25135e-05	1784	5.97753e-05	1.09384e-05	1784	1.01691e-05	1.49007e-05
	1786	0.00471	0.000836615	1786	0.00219	0.000515042	1786	2.19284e-05	3.25135e-05	1786	5.97753e-05	1.09384e-05	1786	1.01691e-05	1.49007e-05
	1788	0.00328	0.00022364	1788	0.00215	0.000459926	1788	2.19284e-05	3.25135e-05	1788	5.97753e-05	1.09384e-05	1788	1.01691e-05	1.49007e-05
	1790	0.00194	0.00089096	1790	0.00239	0.000874173	1790	2.19284e-05	3.25135e-05	1790	5.97753e-05	1.09384e-05	1790	1.01691e-05	1.49007e-05
