# Supplementary material for: ANXA11 biomolecular condensates facilitate protein-lipid phase coupling on lysosomal membranes
Source: Nat Commun. 2025 Mar 21;16:2814. doi: 10.1038/s41467-025-58142-5 (PMC11928461; doi:10.1038/s41467-025-58142-5)
Supplement: Supplementary file 7 — Source Data [file 41467_2025_58142_MOESM7_ESM.zip › Source Data/Figure 6C.xlsx]

## Sheet: Sheet1
GUV	+ANXA11	+ANXA11 +ALG2	+ANXA11 +CALC
0.51	1.0791	1.534	0.6136
0.366	0.8741	1.7005	0.6568
0.4	1.02292	1.6255	0.6353
