# Supplementary material for: ANXA11 biomolecular condensates facilitate protein-lipid phase coupling on lysosomal membranes
Source: Nat Commun. 2025 Mar 21;16:2814. doi: 10.1038/s41467-025-58142-5 (PMC11928461; doi:10.1038/s41467-025-58142-5)
Supplement: Supplementary file 7 — Source Data [file 41467_2025_58142_MOESM7_ESM.zip › Source Data/Figure S3D-E.xlsx]

## Sheet: Figure S3
		Panel D					Panel E
		FL		FL+LCD				FL	Error	FL+LCD	Error
		1000.92	5.80967e-06	1000.92	7.3451e-06		\f:Symbol(a)-helix + random coil	75	3	77	3
		1002.84	1.60305e-05	1002.84	1.44515e-05		\f:Symbol(b)-turn	11	3	14	3
		1004.77	4.35779e-05	1004.77	2.96799e-05		intermolecular parallel \f:Symbol(b)-sheet	14	3	9	3
		1006.7	7.45837e-05	1006.7	4.5331e-05
		1008.63	8.82948e-05	1008.63	5.2641e-05
		1010.56	7.67503e-05	1010.56	4.20884e-05
		1012.49	4.91758e-05	1012.49	1.80568e-05
		1014.42	2.03685e-05	1014.42	-1.0443e-06
		1016.34	6.72004e-07	1016.34	-2.47415e-07
		1018.27	-9.67898e-06	1018.27	7.23396e-06
		1020.2	-1.4974e-05	1020.2	-1.20717e-06
		1022.13	-1.76681e-05	1022.13	-1.2098e-05
		1024.06	-2.24807e-05	1024.06	-8.4752e-06
		1025.99	-3.86952e-05	1025.99	-1.98859e-05
		1027.91	-6.45592e-05	1027.91	-6.14061e-05
		1029.84	-7.12262e-05	1029.84	-8.18617e-05
		1031.77	-2.97455e-05	1031.77	-4.66004e-05
		1033.7	4.0548e-05	1033.7	6.79184e-06
		1035.63	8.45743e-05	1035.63	3.49501e-05
		1037.56	7.31226e-05	1037.56	3.20302e-05
		1039.49	2.69917e-05	1039.49	1.60666e-05
		1041.41	-1.1604e-05	1041.41	1.72755e-05
		1043.34	-2.08953e-05	1043.34	4.42314e-05
		1045.27	-1.30979e-05	1045.27	7.17663e-05
		1047.2	-9.27942e-06	1047.2	8.17535e-05
		1049.13	-1.82946e-05	1049.13	6.68006e-05
		1051.06	-3.84042e-05	1051.06	1.94343e-05
		1052.99	-6.06398e-05	1052.99	-4.87714e-05
		1054.91	-7.1176e-05	1054.91	-0.000114583
		1056.84	-5.83865e-05	1056.84	-0.000147846
		1058.77	-2.38248e-05	1058.77	-0.000130526
		1060.7	1.28565e-05	1060.7	-9.37145e-05
		1062.63	2.7996e-05	1062.63	-6.48997e-05
		1064.56	1.43821e-05	1064.56	-3.96135e-05
		1066.49	-1.63127e-05	1066.49	-4.07976e-05
		1068.41	-4.92239e-05	1068.41	-8.38343e-05
		1070.34	-7.99508e-05	1070.34	-0.000125217
		1072.27	-0.000112607	1072.27	-0.000139862
		1074.2	-0.000148218	1074.2	-0.000156778
		1076.13	-0.000178522	1076.13	-0.000187535
		1078.06	-0.000189432	1078.06	-0.000201824
		1079.99	-0.000166209	1079.99	-0.000170141
		1081.91	-0.000102372	1081.91	-9.9755e-05
		1083.84	-1.25779e-05	1083.84	-1.96156e-05
		1085.77	7.39322e-05	1085.77	5.88039e-05
		1087.7	0.000137476	1087.7	0.000123652
		1089.63	0.000172357	1089.63	0.000151172
		1091.56	0.000174461	1091.56	0.000150722
		1093.49	0.000146757	1093.49	0.000154219
		1095.41	0.000105613	1095.41	0.000160151
		1097.34	5.95592e-05	1097.34	0.000139102
		1099.27	-2.66894e-07	1099.27	8.33413e-05
		1101.2	-7.22368e-05	1101.2	1.87842e-05
		1103.13	-0.000122213	1103.13	-2.57598e-05
		1105.06	-0.000107153	1105.06	-3.26524e-05
		1106.99	-2.77261e-05	1106.99	-3.03583e-06
		1108.91	5.9959e-05	1108.91	3.32052e-05
		1110.84	9.84048e-05	1110.84	4.74341e-05
		1112.77	7.93595e-05	1112.77	4.17917e-05
		1114.7	4.02525e-05	1114.7	3.6229e-05
		1116.63	2.15833e-05	1116.63	3.90648e-05
		1118.56	2.70236e-05	1118.56	3.78332e-05
		1120.49	2.43133e-05	1120.49	2.21594e-05
		1122.41	-1.70254e-05	1122.41	-8.93618e-06
		1124.34	-8.96065e-05	1124.34	-5.12967e-05
		1126.27	-0.000150377	1126.27	-8.37547e-05
		1128.2	-0.000161502	1128.2	-8.63086e-05
		1130.13	-0.000120596	1130.13	-6.3226e-05
		1132.06	-5.04744e-05	1132.06	-2.78996e-05
		1133.98	2.38908e-05	1133.98	9.18193e-06
		1135.91	8.6838e-05	1135.91	4.28844e-05
		1137.84	0.000133115	1137.84	7.35256e-05
		1139.77	0.000164918	1139.77	0.000100113
		1141.7	0.000189054	1141.7	0.000118637
		1143.63	0.000209957	1143.63	0.000124357
		1145.56	0.000218738	1145.56	0.000122099
		1147.48	0.000193404	1147.48	0.000113624
		1149.41	0.000121315	1149.41	7.76653e-05
		1151.34	2.15521e-05	1151.34	1.33107e-05
		1153.27	-6.59435e-05	1153.27	-4.41783e-05
		1155.2	-0.000110212	1155.2	-7.47316e-05
		1157.13	-0.000105345	1157.13	-7.78855e-05
		1159.06	-6.69532e-05	1159.06	-5.91704e-05
		1160.98	-1.10614e-05	1160.98	-2.8122e-05
		1162.91	5.55626e-05	1162.91	1.84108e-05
		1164.84	0.000100332	1164.84	6.41381e-05
		1166.77	4.7844e-05	1166.77	4.88886e-05
		1168.7	-0.000137839	1168.7	-5.33704e-05
		1170.63	-0.000360991	1170.63	-0.000177025
		1172.56	-0.000453173	1172.56	-0.000230029
		1174.48	-0.000336974	1174.48	-0.000177044
		1176.41	-9.12016e-05	1176.41	-5.17304e-05
		1178.34	0.000139966	1178.34	7.48522e-05
		1180.27	0.000263881	1180.27	0.000145824
		1182.2	0.000270358	1182.2	0.000152616
		1184.13	0.000192999	1184.13	0.000112788
		1186.06	8.19249e-05	1186.06	4.67582e-05
		1187.98	1.94705e-06	1187.98	-9.0618e-06
		1189.91	8.30529e-07	1189.91	-1.48853e-05
		1191.84	6.24966e-05	1191.84	2.62177e-05
		1193.77	0.000122146	1193.77	7.21816e-05
		1195.7	0.000129854	1195.7	8.70293e-05
		1197.63	7.88518e-05	1197.63	5.52124e-05
		1199.56	-1.09659e-05	1199.56	-9.93559e-06
		1201.48	-0.000107511	1201.48	-6.97108e-05
		1203.41	-0.000173384	1203.41	-9.97016e-05
		1205.34	-0.000179406	1205.34	-9.60903e-05
		1207.27	-0.000117612	1207.27	-5.77493e-05
		1209.2	-1.45842e-06	1209.2	1.14465e-05
		1211.13	0.000143728	1211.13	0.000103529
		1213.06	0.000283962	1213.06	0.000198427
		1214.98	0.000379005	1214.98	0.000259033
		1216.91	0.000399542	1216.91	0.000264141
		1218.84	0.00034211	1218.84	0.000225411
		1220.77	0.000226988	1220.77	0.000159527
		1222.7	9.01955e-05	1222.7	8.00327e-05
		1224.63	-2.6476e-05	1224.63	6.21333e-06
		1226.56	-9.4685e-05	1226.56	-5.062e-05
		1228.48	-0.000120031	1228.48	-8.98449e-05
		1230.41	-0.000134277	1230.41	-0.000114455
		1232.34	-0.000161006	1232.34	-0.000133108
		1234.27	-0.000199785	1234.27	-0.000155482
		1236.2	-0.000242514	1236.2	-0.000184645
		1238.13	-0.00028946	1238.13	-0.000212155
		1240.05	-0.000339893	1240.05	-0.000232035
		1241.98	-0.00037361	1241.98	-0.000250439
		1243.91	-0.00035891	1243.91	-0.000255528
		1245.84	-0.000283566	1245.84	-0.000218248
		1247.77	-0.00016795	1247.77	-0.000142138
		1249.7	-4.68219e-05	1249.7	-6.09525e-05
		1251.63	5.19911e-05	1251.63	7.63831e-06
		1253.55	0.00011375	1253.55	5.95544e-05
		1255.48	0.00013604	1255.48	8.59953e-05
		1257.41	0.000129198	1257.41	8.75026e-05
		1259.34	0.000111917	1259.34	7.72343e-05
		1261.27	9.51275e-05	1261.27	6.91111e-05
		1263.2	7.12179e-05	1263.2	6.12902e-05
		1265.13	2.73835e-05	1265.13	3.54215e-05
		1267.05	-3.40462e-05	1267.05	-4.32001e-06
		1268.98	-9.32603e-05	1268.98	-3.07873e-05
		1270.91	-0.000125332	1270.91	-3.53604e-05
		1272.84	-0.000114574	1272.84	-2.42795e-05
		1274.77	-6.43846e-05	1274.77	-4.17463e-06
		1276.7	6.84237e-06	1276.7	1.54413e-05
		1278.63	7.91126e-05	1278.63	3.02124e-05
		1280.55	0.000135244	1280.55	3.89024e-05
		1282.48	0.000160946	1282.48	4.00758e-05
		1284.41	0.000155476	1284.41	3.79279e-05
		1286.34	0.000140291	1286.34	3.95251e-05
		1288.27	0.000141657	1288.27	5.48351e-05
		1290.2	0.000159189	1290.2	8.35322e-05
		1292.13	0.000161467	1292.13	0.000103058
		1294.05	0.000114511	1294.05	9.9017e-05
		1295.98	9.72344e-06	1295.98	7.15693e-05
		1297.91	-0.000123943	1297.91	1.58582e-05
		1299.84	-0.000226826	1299.84	-4.97051e-05
		1301.77	-0.000245922	1301.77	-8.24171e-05
		1303.7	-0.000182766	1303.7	-7.04926e-05
		1305.63	-9.9867e-05	1305.63	-4.27091e-05
		1307.55	-6.82926e-05	1307.55	-3.72836e-05
		1309.48	-0.000105708	1309.48	-7.37941e-05
		1311.41	-0.000166857	1311.41	-0.000128645
		1313.34	-0.000190221	1313.34	-0.000152059
		1315.27	-0.000150574	1315.27	-0.000124574
		1317.2	-7.01941e-05	1317.2	-7.36899e-05
		1319.13	1.15264e-05	1319.13	-2.83126e-05
		1321.05	7.13677e-05	1321.05	8.28805e-06
		1322.98	0.0001087	1322.98	3.80269e-05
		1324.91	0.000127349	1324.91	6.03002e-05
		1326.84	0.000119306	1326.84	7.48255e-05
		1328.77	7.65226e-05	1328.77	7.24511e-05
		1330.7	1.46721e-05	1330.7	4.42425e-05
		1332.63	-3.26324e-05	1332.63	2.44601e-06
		1334.55	-4.65997e-05	1334.55	-2.61918e-05
		1336.48	-3.96799e-05	1336.48	-3.27551e-05
		1338.41	-3.34525e-05	1338.41	-3.29588e-05
		1340.34	-2.91763e-05	1340.34	-3.69594e-05
		1342.27	-1.56619e-05	1342.27	-3.79877e-05
		1344.2	1.80441e-06	1344.2	-2.85443e-05
		1346.12	7.33658e-06	1346.12	-1.13728e-05
		1348.05	8.65706e-06	1348.05	4.88706e-06
		1349.98	3.53164e-05	1349.98	2.13323e-05
		1351.91	9.70433e-05	1351.91	4.54738e-05
		1353.84	0.00017026	1353.84	7.64482e-05
		1355.77	0.000233619	1355.77	0.000116287
		1357.7	0.000296471	1357.7	0.000171367
		1359.62	0.00037353	1359.62	0.000232899
		1361.55	0.000412887	1361.55	0.000268764
		1363.48	0.000284912	1363.48	0.000219441
		1365.41	-2.33689e-05	1365.41	5.88818e-05
		1367.34	-0.000242745	1367.34	-9.1469e-05
		1369.27	-0.000109867	1369.27	-5.31485e-05
		1371.2	0.000254512	1371.2	0.000152116
		1373.12	0.000532507	1373.12	0.000331297
		1375.05	0.000592805	1375.05	0.000385438
		1376.98	0.000471866	1376.98	0.000346884
		1378.91	0.000209043	1378.91	0.000240008
		1380.84	-0.000147214	1380.84	6.0183e-05
		1382.77	-0.000493894	1382.77	-0.000160405
		1384.7	-0.000683911	1384.7	-0.000331117
		1386.62	-0.00061783	1386.62	-0.000359034
		1388.55	-0.000388151	1388.55	-0.000255487
		1390.48	-0.000225038	1390.48	-0.000156428
		1392.41	-0.000231144	1392.41	-0.000165073
		1394.34	-0.00030713	1394.34	-0.00023424
		1396.27	-0.000341494	1396.27	-0.000276807
		1398.2	-0.000314774	1398.2	-0.000284109
		1400.12	-0.000240147	1400.12	-0.000270699
		1402.05	-0.000125573	1402.05	-0.000221455
		1403.98	1.59805e-05	1403.98	-0.000134997
		1405.91	0.000158565	1405.91	-3.43412e-05
		1407.84	0.000251408	1407.84	5.52896e-05
		1409.77	0.000232343	1409.77	9.75727e-05
		1411.7	9.65682e-05	1411.7	7.04795e-05
		1413.62	-5.54687e-05	1413.62	1.67524e-05
		1415.55	-9.05923e-05	1415.55	2.01621e-06
		1417.48	3.06761e-05	1417.48	4.18027e-05
		1419.41	0.000234728	1419.41	0.000125072
		1421.34	0.000426142	1421.34	0.00023851
		1423.27	0.000561091	1423.27	0.000350277
		1425.2	0.000644568	1425.2	0.000438736
		1427.12	0.000689131	1427.12	0.000502035
		1429.05	0.000676583	1429.05	0.00052328
		1430.98	0.00055422	1430.98	0.000462427
		1432.91	0.000286943	1432.91	0.000283904
		1434.84	-7.26514e-05	1434.84	2.22005e-05
		1436.77	-0.000383652	1436.77	-0.000197553
		1438.7	-0.000533908	1438.7	-0.000284387
		1440.62	-0.000552706	1440.62	-0.000285938
		1442.55	-0.000552194	1442.55	-0.000297649
		1444.48	-0.00058322	1444.48	-0.000342151
		1446.41	-0.000606783	1446.41	-0.000380289
		1448.34	-0.000606752	1448.34	-0.000396898
		1450.27	-0.000664397	1450.27	-0.000454541
		1452.19	-0.00082123	1452.19	-0.000607155
		1454.12	-0.000906187	1454.12	-0.000749893
		1456.05	-0.000679553	1456.05	-0.000668997
		1457.98	-0.00017808	1457.98	-0.000313573
		1459.91	0.000282391	1459.91	8.91242e-05
		1461.84	0.000473078	1461.84	0.000285072
		1463.77	0.000398341	1463.77	0.000234818
		1465.69	0.000136956	1465.69	3.99064e-05
		1467.62	-0.00019556	1467.62	-0.000194943
		1469.55	-0.000382115	1469.55	-0.000342328
		1471.48	-0.000237428	1471.48	-0.000262868
		1473.41	0.000177286	1473.41	3.83008e-05
		1475.34	0.000608221	1475.34	0.00037592
		1477.27	0.000875232	1477.27	0.000592119
		1479.19	0.000986151	1479.19	0.000693017
		1481.12	0.00103	1481.12	0.000753356
		1483.05	0.00107	1483.05	0.000807245
		1484.98	0.0011	1484.98	0.000841761
		1486.91	0.00112	1486.91	0.000833947
		1488.84	0.00109	1488.84	0.000787884
		1490.77	0.000995294	1490.77	0.000718072
		1492.69	0.000796602	1492.69	0.000597886
		1494.62	0.000502013	1494.62	0.000404158
		1496.55	0.000251218	1496.55	0.000237998
		1498.48	0.000229821	1498.48	0.000253864
		1500.41	0.000410719	1500.41	0.000426489
		1502.34	0.000566883	1502.34	0.000564765
		1504.27	0.000551627	1504.27	0.000562772
		1506.19	0.000400424	1506.19	0.000504123
		1508.12	0.000131924	1508.12	0.000452703
		1510.05	-0.000500652	1510.05	0.000177725
		1511.98	-0.00172	1511.98	-0.000627922
		1513.91	-0.00294	1513.91	-0.00171
		1515.84	-0.00299	1515.84	-0.00221
		1517.77	-0.00151	1517.77	-0.00156
		1519.69	0.000416705	1519.69	-0.000244135
		1521.62	0.00149	1521.62	0.000758123
		1523.55	0.00146	1523.55	0.00101
		1525.48	0.000864971	1525.48	0.000759946
		1527.41	0.000226127	1527.41	0.000380376
		1529.34	-0.000280402	1529.34	6.69378e-05
		1531.27	-0.000689675	1531.27	-0.000188871
		1533.19	-0.00106	1533.19	-0.000437449
		1535.12	-0.00139	1535.12	-0.000689204
		1537.05	-0.00169	1537.05	-0.0009664
		1538.98	-0.00191	1538.98	-0.00127
		1540.91	-0.00199	1540.91	-0.00152
		1542.84	-0.0019	1542.84	-0.00166
		1544.77	-0.00168	1544.77	-0.0017
		1546.69	-0.00132	1546.69	-0.00159
		1548.62	-0.000851002	1548.62	-0.00133
		1550.55	-0.00032206	1550.55	-0.000935645
		1552.48	0.000196176	1552.48	-0.000459303
		1554.41	0.000620925	1554.41	-8.35322e-06
		1556.34	0.000899639	1556.34	0.000310816
		1558.26	0.00106	1558.26	0.000529312
		1560.19	0.00113	1560.19	0.00071046
		1562.12	0.00107	1562.12	0.000798583
		1564.05	0.000918512	1564.05	0.000758867
		1565.98	0.000753688	1565.98	0.000656563
		1567.91	0.00060895	1567.91	0.000553187
		1569.84	0.000496631	1569.84	0.000481003
		1571.76	0.000415664	1571.76	0.000433902
		1573.69	0.000357214	1573.69	0.000373436
		1575.62	0.000332282	1575.62	0.000320949
		1577.55	0.000348405	1577.55	0.000333816
		1579.48	0.000387593	1579.48	0.000389512
		1581.41	0.000432632	1581.41	0.000423983
		1583.34	0.000484218	1583.34	0.000432052
		1585.26	0.000543495	1585.26	0.000455635
		1587.19	0.000585056	1587.19	0.000505109
		1589.12	0.000565845	1589.12	0.000516041
		1591.05	0.000485323	1591.05	0.000437221
		1592.98	0.000420545	1592.98	0.000345857
		1594.91	0.000472156	1594.91	0.000367784
		1596.84	0.000673315	1596.84	0.000520719
		1598.76	0.000946264	1598.76	0.00071957
		1600.69	0.00116	1600.69	0.000883277
		1602.62	0.00124	1602.62	0.000978934
		1604.55	0.00117	1604.55	0.000991812
		1606.48	0.000959029	1606.48	0.000898037
		1608.41	0.000560331	1608.41	0.000675682
		1610.34	5.7489e-05	1610.34	0.000361203
		1612.26	-0.000314552	1612.26	9.76081e-05
		1614.19	-0.000372605	1614.19	3.73678e-05
		1616.12	-0.000190327	1616.12	0.000180161
		1618.05	7.47378e-06	1618.05	0.000386958
		1619.98	4.67648e-05	1619.98	0.00049096
		1621.91	-0.000127841	1621.91	0.000389487
		1623.84	-0.000436502	1623.84	0.000132371
		1625.76	-0.000742778	1625.76	-0.000143269
		1627.69	-0.000966307	1627.69	-0.000365963
		1629.62	-0.00107	1629.62	-0.000547352
		1631.55	-0.00102	1631.55	-0.000718596
		1633.48	-0.000865135	1633.48	-0.000885935
		1635.41	-0.000665974	1635.41	-0.001
		1637.34	-0.000478963	1637.34	-0.000984543
		1639.26	-0.00037118	1639.26	-0.000808981
		1641.19	-0.000421916	1641.19	-0.00056723
		1643.12	-0.000688525	1643.12	-0.000418325
		1645.05	-0.00118	1645.05	-0.000502299
		1646.98	-0.00181	1646.98	-0.000879474
		1648.91	-0.00243	1648.91	-0.00153
		1650.84	-0.00282	1650.84	-0.0023
		1652.76	-0.0027	1652.76	-0.0028
		1654.69	-0.00205	1654.69	-0.0027
		1656.62	-0.00118	1656.62	-0.00213
		1658.55	-0.000344076	1658.55	-0.00138
		1660.48	0.000302329	1660.48	-0.000662454
		1662.41	0.00067064	1662.41	-0.000118623
		1664.33	0.000766284	1664.33	0.000183698
		1666.26	0.000692121	1666.26	0.000263523
		1668.19	0.000597292	1668.19	0.000251607
		1670.12	0.000549451	1670.12	0.000267653
		1672.05	0.000497022	1672.05	0.000282917
		1673.98	0.000408258	1673.98	0.000251309
		1675.91	0.000309376	1675.91	0.000213026
		1677.83	0.000211438	1677.83	0.000180997
		1679.76	0.000113817	1679.76	0.000107111
		1681.69	4.67772e-05	1681.69	-8.72234e-07
		1683.62	6.80139e-05	1683.62	-2.47292e-05
		1685.55	0.000168663	1685.55	9.06804e-05
		1687.48	0.000261079	1687.48	0.000234671
		1689.41	0.000314295	1689.41	0.000334927
		1691.33	0.000347742	1691.33	0.000413467
		1693.26	0.000374762	1693.26	0.000485326
		1695.19	0.000426212	1695.19	0.000582538
		1697.12	0.000496894	1697.12	0.000698553
		1699.05	0.000553237	1699.05	0.000775348
		1700.98	0.000592399	1700.98	0.000809463
		1702.91	0.000603851	1702.91	0.000805383
		1704.83	0.000577012	1704.83	0.000741193
		1706.76	0.00052895	1706.76	0.000641974
		1708.69	0.000471348	1708.69	0.000554976
		1710.62	0.000408079	1710.62	0.000487694
		1712.55	0.000342772	1712.55	0.000409389
		1714.48	0.000275534	1714.48	0.000299377
		1716.41	0.000214767	1716.41	0.000196252
		1718.33	0.000170931	1718.33	0.000151939
		1720.26	0.000139602	1720.26	0.000150054
		1722.19	0.000109817	1722.19	0.000139358
		1724.12	8.20316e-05	1724.12	0.000112039
		1726.05	6.3343e-05	1726.05	8.73303e-05
		1727.98	5.39204e-05	1727.98	7.35132e-05
		1729.91	4.47283e-05	1729.91	5.87923e-05
		1731.83	2.98694e-05	1731.83	2.12744e-05
		1733.76	1.92511e-05	1733.76	-1.22069e-05
		1735.69	1.98427e-05	1735.69	6.89183e-07
		1737.62	2.15273e-05	1737.62	2.53558e-05
		1739.55	1.85312e-05	1739.55	1.90795e-05
		1741.48	1.65777e-05	1741.48	4.79638e-06
		1743.41	1.62232e-05	1743.41	5.15223e-06
		1745.33	1.30236e-05	1745.33	1.01172e-05
		1747.26	8.6972e-06	1747.26	6.05061e-06
		1749.19	7.6107e-06	1749.19	-5.98097e-06
		1751.12	9.05349e-06	1751.12	-2.28816e-06
		1753.05	8.78646e-06	1753.05	1.96478e-05
		1754.98	7.27994e-06	1754.98	2.79598e-05
		1756.91	7.68018e-06	1756.91	1.9795e-05
		1758.83	7.04275e-06	1758.83	6.19442e-06
		1760.76	4.54927e-06	1760.76	-9.8987e-06
		1762.69	5.65669e-06	1762.69	2.21976e-06
		1764.62	8.96793e-06	1764.62	3.67131e-05
		1766.55	7.65381e-06	1766.55	3.60969e-05
		1768.48	2.74957e-06	1768.48	4.14745e-06
		1770.4	-1.36525e-06	1770.4	-1.61071e-05
		1772.33	-2.83106e-06	1772.33	-1.57362e-05
		1774.26	5.89387e-07	1774.26	3.3327e-06
		1776.19	5.80211e-06	1776.19	2.15548e-05
		1778.12	6.81375e-06	1778.12	1.48416e-05
		1780.05	4.00532e-06	1780.05	-9.61042e-07
		1781.98	1.27321e-06	1781.98	-1.04463e-05
		1783.9	7.83747e-07	1783.9	-1.49746e-05
		1785.83	2.2553e-06	1785.83	2.7887e-06
		1787.76	3.7961e-06	1787.76	3.09091e-05
		1789.69	2.87485e-06	1789.69	1.81345e-05
		1791.62	6.25806e-08	1791.62	-2.02301e-05
		1793.55	-4.29972e-07	1793.55	-1.98493e-05
		1795.48	2.56814e-06	1795.48	8.74333e-06
		1797.4	4.29252e-06	1797.4	9.0592e-06
		1799.33	2.29823e-06	1799.33	-7.86937e-06
		1801.26	6.57001e-07	1801.26	-1.25935e-05
