# Supplementary material for: ANXA11 biomolecular condensates facilitate protein-lipid phase coupling on lysosomal membranes
Source: Nat Commun. 2025 Mar 21;16:2814. doi: 10.1038/s41467-025-58142-5 (PMC11928461; doi:10.1038/s41467-025-58142-5)
Supplement: Supplementary file 7 — Source Data [file 41467_2025_58142_MOESM7_ESM.zip › Source Data/Figure 3D.xlsx]

## Sheet: Figure 3D
time	ANXA11-FL		ANXA11-FL+LCD		ANXA11-ARD+LCD		ANXA11-ARD
0	1	0	1	0	1	0	1	0
0.06	0.946465	0.019627	0.95913	0.017778	0.953947	0.036255	1.00836	0.029707
0.12	0.960848	0.02278	1.01596	0.086881	0.92364	0.109714	1.041	0.015253
0.18	0.911837	0.054802	0.985298	0.058121	0.941377	0.081107	1.0047	0.017726
0.24	0.97446	0.08108	1.00953	0.081745	0.949683	0.036427	1.01747	0.005376
0.3	0.969059	0.106123	0.950118	0.046951	0.937357	0.019154	0.995293	0.011375
0.36	0.959845	0.104893	1.00199	0.040638	1.00275	0.009008	1.01973	0.009452
0.42	0.945391	0.059942	0.941765	0.046854	0.932967	0.062135	1.01663	0.009148
0.48	1.02125	0.037709	0.99452	0.050301	0.988517	0.042751	1.01208	0.027948
0.54	0.973635	0.052903	1.01449	0.063231	1.00681	0.053058	1.01047	0.013912
0.6	0.962753	0.024085	1.02763	0.051393	1.00285	0.053594	1.00663	0.026209
0.66	1.04101	0.099167	1.03813	0.06804	0.958833	0.126253	1.02315	0.012704
0.72	1.02249	0.034123	0.973838	0.015599	0.961297	0.091899	1.02287	0.010712
0.78	0.972264	0.081726	0.94204	0.032625	0.978727	0.071708	1.02865	0.008003
0.84	1.00764	0.032228	0.996375	0.062989	1.01226	0.072086	1.01097	0.031478
0.9	0.997279	0.096768	0.980793	0.084516	1.00654	0.06128	0.980505	0.007458
0.96	1.00596	0.049867	1.02175	0.044034	1.02641	0.039489	1.01063	0.024376
1.02	0.953321	0.085072	0.998555	0.026917	1.05184	0.014625	1.01052	0.01505
1.08	0.993823	0.059501	0.95181	0.05707	0.957017	0.058807	1.00191	0.010228
1.14	0.979398	0.067977	0.88738	0.025575	1.05614	0.046576	1.01345	0.018616
1.2	0.039523	0.022548	0.018323	0.017623	0.04429	0.035988	0	0
1.26	0.0173	0.024466	0.027863	0.017161	0.066367	0.046177	0.054706	0.01869
1.32	0.078579	0.059621	0.05108	0.022593	0.030573	0.021972	0.067509	0.013337
1.38	0.102296	0.040674	0.098105	0.082282	0.052813	0.005678	0.079051	0.020813
1.44	0.091929	0.080793	0.065593	0.054866	0.030893	0.022137	0.084351	0.017729
1.5	0.124554	0.010696	0.117235	0.02046	0.092507	0.041135	0.098594	0.028726
1.56	0.14916	0.028593	0.092603	0.054637	0.095423	0.060339	0.108592	0.024924
1.62	0.13772	0.052667	0.084538	0.060179	0.08137	0.079067	0.125751	0.021446
1.68	0.18466	0.058484	0.058338	0.025325	0.1286	0.072313	0.144731	0.018903
1.74	0.164758	0.014335	0.082683	0.019761	0.13229	0.035325	0.166769	0.033808
1.8	0.151674	0.008911	0.044485	0.024518	0.132473	0.029813	0.181374	0.039854
1.86	0.157138	0.035683	0.065125	0.041344	0.111337	0.03186	0.206927	0.048149
1.92	0.167778	0.052789	0.114568	0.047727	0.123693	0.031243	0.196584	0.063142
1.98	0.204143	0.070386	0.081378	0.030443	0.12591	0.016718	0.203792	0.046342
2.04	0.208326	0.040971	0.080535	0.015117	0.188573	0.050325	0.181362	0.039515
2.1	0.18889	0.017059	0.110615	0.027479	0.159013	0.029588	0.198504	0.029969
2.16	0.255421	0.029112	0.108428	0.01669	0.173247	0.048072	0.218707	0.037171
2.22	0.187528	0.057167	0.094593	0.047497	0.171063	0.042433	0.230028	0.032526
2.28	0.218671	0.027542	0.111873	0.073677	0.192287	0.108456	0.236573	0.046794
2.34	0.24201	0.030371	0.157388	0.043147	0.176427	0.053537	0.24009	0.04401
2.4	0.259625	0.087582	0.119533	0.026892	0.178813	0.059438	0.245059	0.052839
2.46	0.277879	0.114693	0.112833	0.051419	0.207767	0.047532	0.252796	0.049583
2.52	0.255966	0.077256	0.12106	0.031689	0.197183	0.058459	0.243718	0.058294
2.58	0.296789	0.054197	0.133343	0.048403	0.23305	0.0582	0.278781	0.064774
2.64	0.322628	0.051976	0.140573	0.031215	0.159977	0.026507	0.294084	0.073694
2.7	0.28283	0.057501	0.118478	0.03955	0.199443	0.021029	0.271046	0.063382
2.76	0.273891	0.053269	0.121343	0.016755	0.23759	0.084628	0.313076	0.064073
2.82	0.251525	0.046163	0.14294	0.06591	0.203813	0.083118	0.30942	0.054109
2.88	0.304096	0.048524	0.103845	0.020786	0.2263	0.084457	0.295114	0.054549
2.94	0.350799	0.115202	0.13604	0.047098	0.166537	0.048213	0.307481	0.049299
3	0.343966	0.047197	0.093403	0.052189	0.22555	0.045662	0.314143	0.050815
3.06	0.326898	0.143086	0.145958	0.066293	0.250973	0.059233	0.326798	0.05694
3.12	0.386743	0.081937	0.150853	0.074097	0.26201	0.060583	0.337999	0.046779
3.18	0.295855	0.067552	0.1409	0.053777	0.24466	0.037672	0.32938	0.055446
3.24	0.30979	0.064716	0.155558	0.064489	0.240267	0.064026	0.342323	0.041574
3.3	0.306332	0.139365	0.12283	0.031428	0.25726	0.056811	0.341962	0.047714
3.36	0.304006	0.064016	0.144813	0.048678	0.247087	0.074119	0.345715	0.048119
3.42	0.326686	0.093185	0.147553	0.048022	0.221063	0.025804	0.340342	0.043023
3.48	0.341132	0.055899	0.151103	0.078737	0.27162	0.040171	0.348966	0.050999
3.54	0.383324	0.07177	0.167173	0.081209	0.243833	0.030878	0.32823	0.045723
3.6	0.394043	0.080539	0.140728	0.059111	0.249077	0.027764	0.346746	0.057137
3.66	0.394019	0.093769	0.171448	0.055285	0.30215	0.084671	0.365864	0.05755
3.72	0.392228	0.097224	0.167758	0.055155	0.32807	0.041753	0.353726	0.043138
3.78	0.430653	0.066334	0.189033	0.043642	0.244423	0.077003	0.35225	0.034669
3.84	0.352181	0.090083	0.167063	0.023098	0.31802	0.060231	0.336985	0.043787
3.9	0.411225	0.129447	0.158468	0.074006	0.27196	0.017793	0.341081	0.047565
3.96	0.379068	0.070191	0.150273	0.060802	0.366043	0.036312	0.343413	0.043573
4.02	0.396214	0.089948	0.16365	0.066314	0.32615	0.021099	0.357801	0.049323
4.08	0.411393	0.122833	0.147613	0.021138	0.287597	0.029235	0.371424	0.054178
4.14	0.37631	0.058275	0.181075	0.097292	0.300147	0.058438	0.379698	0.051913
4.2	0.454542	0.111092	0.17716	0.050033	0.31149	0.020744	0.405556	0.052267
4.26	0.412575	0.101794	0.164148	0.029742	0.356993	0.029737	0.385027	0.051209
4.32	0.432997	0.095176	0.167458	0.021924	0.351143	0.047988	0.382148	0.040652
4.38	0.455819	0.080633	0.17572	0.061344	0.314957	0.018897	0.392121	0.046474
4.44	0.44842	0.110491	0.160805	0.047349	0.344683	0.03524	0.389974	0.043686
4.5	0.438302	0.111615	0.211308	0.072684	0.271703	0.024473	0.399306	0.041721
4.56	0.473647	0.081741	0.184713	0.089807	0.354563	0.005804	0.401396	0.045008
4.62	0.471149	0.112717	0.197278	0.022927	0.375863	0.077826	0.398862	0.054094
4.68	0.417573	0.096528	0.204605	0.061339	0.394593	0.036987	0.404382	0.049952
4.74	0.437219	0.110334	0.191113	0.05346	0.401423	0.032851	0.411345	0.054547
4.8	0.424168	0.091603	0.19308	0.081712	0.365537	0.070799	0.425309	0.062106
4.86	0.524401	0.125634	0.199665	0.057852	0.32995	0.00426	0.432146	0.052794
4.92	0.523718	0.072685	0.207338	0.060422	0.3786	0.040553	0.412753	0.058606
4.98	0.482069	0.066665	0.240173	0.069498	0.431743	0.089571	0.43454	0.062206
5.04	0.456513	0.081838	0.179823	0.076486	0.347487	0.02053	0.43947	0.056892
5.1	0.435053	0.159148	0.194143	0.051241	0.359563	0.012838	0.444896	0.044403
5.16	0.468371	0.081901	0.213383	0.10317	0.35708	0.006179	0.446193	0.048738
5.22	0.472022	0.105657	0.235653	0.098943	0.400753	0.054289	0.439245	0.052921
5.28	0.461513	0.105011	0.20075	0.07167	0.42815	0.053485	0.469101	0.055222
5.34	0.492944	0.135944	0.218505	0.09265	0.445667	0.054577	0.454643	0.05471
5.4	0.425176	0.114771	0.213455	0.10066	0.372397	0.028529	0.459238	0.045451
5.46	0.492126	0.103227	0.198773	0.046613	0.342043	0.009324	0.46382	0.060178
5.52	0.416979	0.064263	0.218888	0.102113	0.398227	0.017211	0.497226	0.053852
5.58	0.503752	0.139741	0.23717	0.03657	0.431063	0.054094	0.489201	0.058422
5.64	0.524621	0.079242	0.202418	0.064306	0.41259	0.090386	0.49573	0.052869
5.7	0.43274	0.098685	0.210288	0.051108	0.427913	0.018549	0.499732	0.047123
5.76	0.489434	0.076435	0.212845	0.043649	0.464923	0.115237	0.499523	0.041642
5.82	0.503368	0.072767	0.20256	0.073008	0.444523	0.029911	0.488613	0.028884
5.88	0.476531	0.087323	0.1684	0.061004	0.41484	0.081014	0.506874	0.045795
5.94	0.483703	0.082952	0.204208	0.045234	0.504493	0.058174	0.488408	0.062211
6	0.501215	0.105214	0.228025	0.091003	0.430433	0.029227	0.506278	0.045692
6.06	0.518134	0.107939	0.217965	0.111501	0.417763	0.067411	0.509922	0.037495
6.12	0.541932	0.096197	0.210663	0.022195	0.4129	0.032576	0.508833	0.045951
6.18	0.493609	0.123234	0.22172	0.070997	0.44975	0.050767	0.508096	0.042414
6.24	0.523022	0.057789	0.200663	0.042979	0.420363	0.048255	0.495337	0.037179
6.3	0.527477	0.065949	0.2298	0.077768	0.420877	0.055667	0.508622	0.043352
6.36	0.528716	0.043045	0.24908	0.068547	0.488733	0.047841	0.525952	0.046401
6.42	0.519712	0.100679	0.223423	0.09176	0.435477	0.016981	0.526655	0.055098
6.48	0.527737	0.12006	0.245353	0.084162	0.502047	0.043537	0.515097	0.046566
6.54	0.566819	0.065759	0.212273	0.054111	0.424997	0.009721	0.529992	0.070676
6.6	0.50695	0.116574	0.250283	0.075712	0.498153	0.052356	0.533137	0.071193
6.66	0.484093	0.065639	0.231118	0.078425	0.447927	0.012719	0.525773	0.042866
6.72	0.548286	0.117906	0.241158	0.111498	0.448177	0.006989	0.514122	0.069483
6.78	0.569956	0.103307	0.220578	0.073793	0.449033	0.00841	0.516458	0.05325
6.84	0.523981	0.094699	0.244383	0.047932	0.44082	0.002042	0.528695	0.063379
6.9	0.552413	0.090094	0.237968	0.103584	0.45673	0.031634	0.54703	0.068054
6.96	0.531589	0.121309	0.25584	0.094009	0.43805	0.029182	0.556559	0.064071
7.02	0.582023	0.057611	0.261053	0.061364	0.503293	0.100484	0.576991	0.066722
7.08	0.550689	0.085522	0.226088	0.081324	0.440007	0.033607	0.547011	0.069571
7.14	0.620809	0.06	0.222203	0.064948	0.48178	0.063546	0.540259	0.084092
7.2	0.502663	0.135811	0.238898	0.069534	0.43429	0.026125	0.555922	0.051063
7.26	0.534156	0.101304	0.24645	0.096394	0.478487	0.01327	0.55803	0.077227
7.32	0.594244	0.082519	0.224678	0.054687	0.544657	0.085771	0.556603	0.081662
7.38	0.589199	0.083127	0.23257	0.027514	0.52691	0.056251	0.5474	0.050955
7.44	0.577157	0.085689	0.228348	0.046865	0.511687	0.038559	0.533662	0.06667
7.5	0.592126	0.115814	0.246775	0.075403	0.452023	0.084678	0.577243	0.063927
7.56	0.583437	0.098222	0.20829	0.047394	0.465217	0.033621	0.57589	0.083011
7.62	0.604631	0.079363	0.26345	0.047347	0.493117	0.031143	0.561503	0.050538
7.68	0.553192	0.060991	0.227135	0.035942	0.51044	0.080222	0.581246	0.064322
7.74	0.562956	0.08294	0.2157	0.038652	0.55792	0.015927	0.572907	0.056686
7.8	0.533967	0.094869	0.26304	0.059294	0.48958	0.094059	0.571549	0.061025
7.86	0.563134	0.107667	0.225898	0.081519	0.475557	0.029612	0.574643	0.050014
7.92	0.566849	0.106309	0.250583	0.015901	0.514253	0.027873	0.579096	0.066091
7.98	0.581965	0.08593	0.25666	0.037647	0.460463	0.035735	0.563157	0.058486
8.04	0.573659	0.085975	0.278055	0.052934	0.500077	0.018928	0.578314	0.050664
8.1	0.554385	0.099913	0.27073	0.072565	0.495987	0.02108	0.578377	0.073173
8.16	0.578377	0.069283	0.245015	0.053921	0.498917	0.061639	0.593349	0.067805
8.22	0.585792	0.144451	0.25453	0.06677	0.499007	0.090822	0.570759	0.057211
8.28	0.524809	0.114864	0.285158	0.058044	0.55875	0.087682	0.597938	0.055136
8.34	0.582529	0.075084	0.26525	0.068669	0.53108	0.060346	0.589612	0.064359
8.4	0.546726	0.056986	0.278933	0.051396	0.516603	0.052265	0.601529	0.059214
8.46	0.652148	0.069423	0.264905	0.072779	0.564587	0.049307	0.578241	0.061945
8.52	0.558976	0.037703	0.34057	0.089907	0.536207	0.034866	0.601467	0.057661
8.58	0.587244	0.098354	0.246448	0.051609	0.55719	0.032652	0.58726	0.073968
8.64	0.618009	0.093789	0.253073	0.091334	0.517983	0.053944	0.608143	0.078488
8.7	0.609451	0.043984	0.286895	0.047192	0.53545	0.001689	0.606226	0.056535
8.76	0.644212	0.099859	0.269968	0.0715	0.510483	0.040028	0.582573	0.057659
8.82	0.58661	0.083839	0.258763	0.039783	0.522353	0.037488	0.600009	0.064882
8.88	0.606757	0.061936	0.287923	0.075283	0.467937	0.049973	0.582617	0.054585
8.94	0.600518	0.054141	0.249765	0.037628	0.529393	0.060048	0.630671	0.072115
9	0.610683	0.046934	0.26727	0.049367	0.448803	0.025622	0.628634	0.056531
9.06	0.615073	0.052076	0.279368	0.051291	0.550667	0.041654	0.631247	0.072132
9.12	0.626163	0.078756	0.278413	0.040601	0.543367	0.0424	0.629333	0.051542
9.18	0.62609	0.048812	0.27323	0.06619	0.534237	0.032191	0.620256	0.048943
9.24	0.607543	0.036251	0.282223	0.08342	0.558213	0.047829	0.578994	0.061642
9.3	0.613592	0.084817	0.245068	0.039794	0.543057	0.032592	0.609891	0.056163
9.36	0.587252	0.066016	0.281048	0.100461	0.510607	0.005929	0.64121	0.065908
9.42	0.632737	0.076881	0.264565	0.040111	0.582243	0.021918	0.620267	0.056871
9.48	0.668793	0.102972	0.293398	0.049698	0.497353	0.034814	0.62979	0.062106
9.54	0.622518	0.07451	0.244635	0.020102	0.495483	0.03	0.640504	0.067124
9.6	0.579792	0.011878	0.24587	0.064033	0.51668	0.023659	0.635092	0.041616
9.66	0.62649	0.050638	0.26863	0.055195	0.496353	0.042009	0.626588	0.036608
9.72	0.668005	0.066235	0.274313	0.052618	0.573567	0.033103	0.624311	0.056012
9.78	0.636458	0.057839	0.2913	0.080245	0.565533	0.025882	0.654611	0.062614
9.84	0.599873	0.059459	0.289218	0.0663	0.530507	0.012356	0.651848	0.060343
9.9	0.635694	0.088298	0.292913	0.06148	0.52768	0.00876	0.657733	0.062044
9.96	0.616561	0.03585	0.26286	0.050984	0.56272	0.083196	0.666014	0.066354
10.02	0.665967	0.102306	0.2207	0.015835	0.548693	0.038352	0.675743	0.068408
10.08	0.674279	0.103889	0.229578	0.024929	0.58789	0.049145	0.659462	0.072606
10.14	0.618188	0.073443	0.284435	0.041225	0.554113	0.041358	0.646822	0.062211
10.2	0.705434	0.064089	0.256988	0.03816	0.533873	0.033451	0.657224	0.059239
10.26	0.68784	0.031789	0.24664	0.055696	0.55538	0.038682	0.669184	0.072955
10.32	0.634868	0.051401	0.241163	0.068414	0.567413	0.031822	0.675499	0.067607
10.38	0.635014	0.091085	0.29966	0.045557	0.534507	0.007312	0.67107	0.068722
10.44	0.649	0.0796	0.262863	0.020373	0.541763	0.03189	0.666105	0.058396
10.5	0.585339	0.095898	0.280328	0.015163	0.534737	0.019564	0.686553	0.042438
10.56	0.63698	0.05804	0.30771	0.053059	0.55486	0.015915	0.662004	0.04966
10.62	0.685464	0.083967	0.27779	0.011862	0.549023	0.042488	0.670338	0.063106
10.68	0.635718	0.126275	0.290683	0.054202	0.556783	0.044085	0.656257	0.069752
10.74	0.631173	0.054876	0.262388	0.036412	0.568907	0.056687	0.650409	0.065716
10.8	0.629478	0.050332	0.261905	0.014499	0.526823	0.02971	0.653878	0.071964
10.86	0.663106	0.074439	0.236348	0.012804	0.52273	0.043009	0.675886	0.056596
10.92	0.64816	0.063665	0.259958	0.041027	0.513907	0.025742	0.681014	0.046667
10.98	0.648846	0.120872	0.29196	0.031584	0.601517	0.090176	0.657775	0.069496
11.04	0.662218	0.083963	0.268528	0.02447	0.505537	0.021128	0.662816	0.069052
11.1	0.66476	0.061824	0.241975	0.036929	0.547737	0.047297	0.653484	0.047123
11.16	0.581542	0.058333	0.285265	0.061825	0.603377	0.059719	0.66569	0.079203
11.22	0.695357	0.058115	0.288585	0.067489	0.557417	0.040375	0.663605	0.056747
11.28	0.6836	0.089112	0.265075	0.020402	0.517767	0.031185	0.653326	0.052006
11.34	0.699129	0.054527	0.283598	0.049447	0.54937	0.032781	0.670768	0.065936
11.4	0.690998	0.075435	0.278483	0.019344	0.541483	0.000862	0.699	0.066209
11.46	0.642013	0.05284	0.28083	0.041496	0.587563	0.047038	0.679253	0.055182
11.52	0.682909	0.049451	0.302065	0.04631	0.541297	0.038132	0.647654	0.058599
11.58	0.663173	0.088891	0.267993	0.011315	0.587957	0.04549	0.66896	0.063706
11.64	0.655406	0.027244	0.30793	0.049629	0.5542	0.041072	0.699467	0.038193
11.7	0.643926	0.048936	0.275493	0.025262	0.586643	0.0623	0.682556	0.03465
11.76	0.643653	0.056248	0.30005	0.064535	0.579857	0.071001	0.672232	0.062566
11.82	0.667106	0.084444	0.28012	0.042555	0.54847	0.063271	0.662934	0.052221
11.88	0.644394	0.079717	0.295083	0.045573	0.563153	0.012469	0.692659	0.070344
11.94	0.664761	0.083697	0.276763	0.035326	0.554067	0.063336	0.686688	0.051823
12	0.679271	0.024676	0.281993	0.035297	0.641265	0.023195	0.665743	0.073408
12.06	0.68088	0.059642	0.264263	0.029903	0.61597	0.03853	0.652004	0.05466
12.12	0.682334	0.100669	0.275515	0.030798	0.565065	0.017335	0.65896	0.076964
12.18	0.705482	0.062251	0.253383	0.054702	0.641755	0.016865	0.660338	0.084203
12.24	0.709852	0.091902	0.306905	0.028511	0.616875	0.069525	0.665499	0.067566
12.3	0.702287	0.045587	0.28476	0.075007	0.623765	0.018175	0.640409	0.064239
12.36	0.691422	0.063362	0.26656	0.035099	0.626545	0.015805	0.652004	0.073722
12.42	0.707914	0.04551	0.284303	0.046812	0.5708	0.06377	0.637654	0.051667
12.48	0.653687	0.047682	0.307155	0.024543	0.61637	0.04423	0.689	0.060182
12.54	0.648153	0.11002	0.302928	0.053293	0.656755	0.040725	0.669253	0.063599
12.6	0.67992	0.061293	0.290815	0.014219	0.5052	0.01426	0.65569	0.052123
12.66	0.678786	0.057709	0.273023	0.027592	0.581495	0.037085	0.662232	0.061596
12.72	0.746089	0.083559	0.263623	0.013212	0.60153	0.06213	0.652816	0.074052
12.78	0.67398	0.068921	0.324573	0.030665	0.63826	0.02787	0.672556	0.070936
12.84	0.659962	0.029858	0.297223	0.047816	0.58304	0.01275	0.646257	0.060182
12.9	0.669818	0.052091	0.291415	0.029861	0.618415	0.039285	0.65896	0.072607
12.96	0.727601	0.088114	0.294633	0.030123	0.603515	0.007405	0.682659	0.03965
13.02	0.697357	0.065481	0.303078	0.028269	0.621435	0.007215	0.643484	0.070716
13.08	0.647348	0.025836	0.311963	0.041056	0.615355	0.071465	0.652934	0.077606
13.14	0.657056	0.070692	0.271615	0.040302	0.6755	0.07306	0.640409	0.075344
13.2	0.701036	0.134053	0.309303	0.074251	0.637615	0.044715	0.660768	0.070716
13.26	0.713104	0.093684	0.296353	0.052995	0.58795	0.01609	0.647224	0.057221
13.32	0.75235	0.046848	0.296298	0.064682	0.575825	0.029815	0.649462	0.047438
13.38	0.677189	0.057115	0.290208	0.086988	0.61308	0.03538	0.676553	0.043193
13.44	0.72724	0.096025	0.33731	0.087205	0.64464	0.0134	0.676553	0.057221
13.5	0.658382	0.054763	0.282775	0.051599	0.698075	0.071755	0.682659	0.047438
13.56	0.6891	0.077098	0.286648	0.050681	0.59944	0.01963	0.66107	0.056823
13.62	0.686519	0.066297	0.274093	0.043074	0.71408	0.04619	0.672556	0.071209
13.68	0.749484	0.073106	0.284903	0.038686	0.61117	0.07533	0.637654	0.056823
13.74	0.648124	0.056913	0.317438	0.037912	0.5733	0.05165	0.676688	0.068106
13.8	0.724791	0.082901	0.289678	0.062504	0.64335	0.10386	0.689467	0.063396
13.86	0.722808	0.068402	0.284983	0.034591	0.687925	0.046375	0.660338	0.074752
13.92	0.68705	0.063787	0.28147	0.017596	0.63926	0.05009	0.669253	0.067566
13.98	0.707345	0.051516	0.317675	0.079864	0.74478	0.09481	0.662232	0.061747
14.04	0.670621	0.065147	0.2546	0.056282	0.574645	0.044715	0.643878	0.063599
14.1	0.724891	0.052711	0.27236	0.06385	0.601975	0.009285	0.656105	0.057006
14.16	0.743971	0.109049	0.291903	0.025754	0.5981	0.01644	0.643878	0.063396
14.22	0.724293	0.122202	0.307373	0.061945	0.661545	0.003215	0.665886	0.077955
14.28	0.690622	0.009952	0.2839	0.050337	0.673545	0.035825	0.652934	0.073722
14.34	0.72718	0.028051	0.254235	0.045513	0.669765	0.061785	0.671014	0.05466
14.4	0.68174	0.00711	0.323035	0.040765	0.70311	0.04863	0.647775	0.043193
14.46	0.686537	0.053954	0.317818	0.046348	0.637695	0.052535	0.646257	0.068706
14.52	0.657758	0.054103	0.311278	0.044919	0.66575	0.08553	0.676688	0.074752
14.58	0.723238	0.119243	0.304953	0.066939	0.712485	0.075545	0.656105	0.067211
14.64	0.692145	0.042236	0.258765	0.127244	0.68459	0.01746	0.636822	0.074496
14.7	0.649124	0.032457	0.352963	0.108097	0.64838	0.04953	0.689467	0.068106
14.76	0.610324	0.004746	0.324968	0.062494	0.703535	0.050415	0.659184	0.068706
14.82	0.753062	0.015472	0.319213	0.038349	0.63405	0.05034	0.643326	0.076964
14.88	0.607402	0.031679	0.303598	0.091502	0.637075	0.071155	0.653605	0.075344
14.94	0.711539	0.031612	0.349818	0.067401	0.66304	0.10497	0.66107	0.03965
