# Supplementary material for: ANXA11 biomolecular condensates facilitate protein-lipid phase coupling on lysosomal membranes
Source: Nat Commun. 2025 Mar 21;16:2814. doi: 10.1038/s41467-025-58142-5 (PMC11928461; doi:10.1038/s41467-025-58142-5)
Supplement: Supplementary file 7 — Source Data [file 41467_2025_58142_MOESM7_ESM.zip › Source Data/Figure 2B.xlsx]

## Sheet: Figure 2B
Time	Ca2+		Ca2+ A11-FL
	Mean	SD	Mean	SD
0	0.973206	0.0133972	0.976091	0.0119546
0.244	1	0.0120456	0.955632	0.0101383
0.4879	0.993221	0.0303379	0.978802	0.0231286
0.7318	0.954912	0.000671218	1	0.0232151
0.9758	0.968363	0.0124339	0.971161	0.0138328
1.2197	0	0	0	0
1.4636	0.217476	0.00733609	0.157752	0.0225256
1.7075	0.424728	0.0689125	0.278777	0.00406289
1.9515	0.462821	0.0648536	0.27089	0.0311123
2.1954	0.579361	0.0800878	0.281982	0.0686018
2.4393	0.617884	0.097269	0.429135	0.00289418
2.6832	0.636823	0.0662216	0.350012	0.0771839
2.9272	0.638007	0.0703176	0.43998	0.0286958
3.1711	0.695039	0.0732095	0.401775	0.0734228
3.415	0.68826	0.0860266	0.432586	0.0418105
3.659	0.693425	0.0856526	0.432832	0.0446439
3.9029	0.743463	0.0935886	0.428149	0.0640684
4.1468	0.734639	0.0895052	0.458467	0.0485809
4.3907	0.727322	0.0676687	0.497412	0.0472862
4.6347	0.726461	0.0697569	0.428395	0.0792758
4.8786	0.735069	0.0615776	0.505546	0.0531841
5.1225	0.728505	0.0649754	0.49544	0.0515573
5.3664	0.757882	0.0684944	0.525758	0.0475678
5.6104	0.744754	0.0528414	0.507518	0.0657768
5.8543	0.757344	0.060779	0.557555	0.0391157
6.0982	0.76606	0.0623995	0.526497	0.057382
6.3422	0.753255	0.0755982	0.553118	0.0244703
6.5861	0.76025	0.0582895	0.5684	0.0376352
6.83	0.782417	0.0865654	0.522554	0.0433662
7.0739	0.78543	0.0698941	0.528716	0.0584629
7.3179	0.752825	0.0461452	0.490757	0.0848888
7.5618	0.710427	0.0233038	0.577027	0.0433961
7.8057	0.74314	0.0510488	0.571605	0.0347189
8.0496	0.71613	0.026703	0.536603	0.0630605
8.2936	0.794361	0.0704176	0.662066	0.00426975
8.5375	0.792424	0.0621123	0.585161	0.0415191
8.7814	0.753363	0.0435671	0.549914	0.0581575
9.0254	0.838158	0.0913303	0.599458	0.0280197
9.2693	0.778543	0.0435641	0.626078	0.0326682
9.5132	0.765092	0.0174562	0.569879	0.0801502
9.7571	0.832993	0.0507495	0.608578	0.0614579
10.0011	0.773055	0.0205617	0.593049	0.0694413
10.245	0.793178	0.0483628	0.631008	0.032722
10.4889	0.758851	0.0526623	0.716786	0.0316299
10.7328	0.750673	0.0409079	0.652453	0.00820211
10.9768	0.691919	0.0133925	0.729603	0.0322348
11.2207	0.735392	0.0242883	0.635445	0.0256853
11.4646	0.795545	0.0659723	0.618191	0.0227049
11.7086	0.761864	0.0420138	0.562978	0.0574293
11.9525	0.732272	0.0149531	0.663052	0.0196569
12.1964	0.726999	0.0341083	0.562238	0.0482721
12.4403	0.785322	0.0622844	0.649988	0.00538286
12.6843	0.78274	0.056832	0.669214	6.89636e-05
12.9282	0.754869	0.0524237	0.676608	0.0132932
13.1721	0.721188	0.0188288	0.613015	0.035258
13.416	0.77284	0.0714834	0.649741	0.00993411
13.66	0.76337	0.052075	0.660587	0.000683158
13.9039	0.724954	0.0399848	0.669707	0.012361
14.1478	0.763478	0.0738108	0.685975	0.0350593
14.3918	0.778005	0.0681527	0.666749	0.0125247
14.6357	0.783493	0.065312	0.677841	0.0124859
14.8796	0.708275	0.0264985	0.629036	0.013121
15.1235	0.736145	0.0495226	0.652206	0.00755288
