# Supplementary material for: ANXA11 biomolecular condensates facilitate protein-lipid phase coupling on lysosomal membranes
Source: Nat Commun. 2025 Mar 21;16:2814. doi: 10.1038/s41467-025-58142-5 (PMC11928461; doi:10.1038/s41467-025-58142-5)
Supplement: Supplementary file 7 — Source Data [file 41467_2025_58142_MOESM7_ESM.zip › Source Data/Figure 4C.xlsx]

## Sheet: Figure 4C
FL	+ALG2	+CALC
57.3461	141.605	35.2373
39.239	198.982	62.9965
84.6951	102.435	39.9462
21.7891	65.4065	10.6595
52.5817	244.567	11.2274
74.7066	113.87	25.2844
24.1135	77.7858	38.3977
22.1573	158.92	23.0088
96.3702	324.098	68.1303
45.9096	94.6152	9.39044
39.0992	241.456	10.3596
31.2995	101.246	37.954
55.9054	71.7355	18.4647
21.1648	133.528	21.5371
44.7668	43.925	30.2051
72.8319	98.5387	14.969
18.1242	55.8169	29.6162
62.0183	84.8811	12.0435
64.0228	81.5845	8.08819
5.52306	57.9207	25.3928
47.1459	140.158	34.9858
9.95388	91.3691	44.7381
74.4373	101.337	23.7618
26.6517	76.0288	36.8742
185.254	87.489	22.0359
87.6924	59.3065	45.1132
33.9681	43.4778	39.2303
36.6388	96.8063	43.4076
42.4965	48.4748	26.9471
76.4668	94.82	57.2966
38.1965	234.017	0.743299
27.677	70.0287	19.4413
59.8743	49.0374	0.034678
212.138	32.8577	14.1455
57.0237	66.4901	23.6295
27.6475	68.1486	16.0012
33.6759	44.7752	15.1287
166.752	88.8344	17.7526
23.7169	77.3463	29.7906
46.7312	78.7797	12.1027
73.573	116.423	4.86749
83.8153	104.895	19.5848
110.434	94.0055	13.9151
44.0923	73.9179	21.2809
70.9991	60.803	7.09155
	82.4695	17.3908
	64.0327	21.0149
	81.8647	28.4107
		25.4319
		25.8223
		13.4675
		4.08873
		22.4075
		3.1369
		22.107
