# Supplementary material for: ANXA11 biomolecular condensates facilitate protein-lipid phase coupling on lysosomal membranes
Source: Nat Commun. 2025 Mar 21;16:2814. doi: 10.1038/s41467-025-58142-5 (PMC11928461; doi:10.1038/s41467-025-58142-5)
Supplement: Supplementary file 7 — Source Data [file 41467_2025_58142_MOESM7_ESM.zip › Source Data/Figure 1D.xlsx]

## Sheet: Figure 1D
0uM - FL	0uM - LCD	0uM - ARD	50uM - FL	50uM - LCD	50uM - ARD	100uM - FL	100uM - LCD	100uM - ARD	500uM - FL	500uM - LCD	500uM - ARD
0.071859	0.32896	0.773893	34.4258	15.8865	26.1277	47.0189	2.42396	66.5937	215.237	31.715	173.839
1.16499	0	1.12583	22.8391	11.104	23.0152	42.3943	0	29.6964	84.5855	8.05204	66.7233
0.295004	0	2.31922	109.023	14.719	8.21793	71.6519	0	32.6784	90.8141	0	67.0757
1.87535	0	1.42847	87.4515	11.4249	20.9464	52.8107	1.96578	30.3222	84.2025	2.51849	299.383
0	0	0.855005	9.95064	10.9718	11.5472	52.8404	1.25462	29.8225	185.911	16.0567	102.084
0	0.47054	0	25.0272	2.41741	54.3642	10.2689	0	8.76047	85.0396	5.17179	32.8588
0	0	0	32.8512	16.6579	11.9974	32.0638	0.304219	34.6777	159.386	18.6615	49.8399
8.21349	0	0	24.6456	10.715	23.1553	43.4942	1.02712	6.67016	24.8839	21.2403	145.285
0	0.05695	3.4031	8.98047	12.191	13.5511	24.7136	0	33.3634	74.1376	14.6917	126.394
0	0.24017	0.0703567	19.5109	9.60065	3.12901	59.347	0	35.4065	44.5849	15.6822	22.6515
2.50389	1.55473	1.21588	100.195	11.2062	46.06	27.1451	6.27165	84.313	114.455	3.62985	68.4838
0	0	0	31.8928	12.1578	8.29299	11.4991	0	5.47603	41.1971	0	68.0885
0	9.14185	3.31715	10.1684	16.4592	17.3548	32.9359	0.228456	12.2015	40.7212	39.2583	119.443
1.47556	1.31735	2.03672	63.8141	11.8849	4.6832	49.9763	5.50058	50.7236	30.113	0	44.0298
4.96382	0	0.445632	86.6554	11.1935	320.344	27.9618	0	10.392	25.6257	6.72673	254.476
1.26641	0	0	24.8984	4.65901	28.8848	35.0208	0	18.6847	10.8808	11.2031	21.251
1.0774	0	0	80.2389	11.3387	23.95	25.7796	1.038	28.1204	11.2657	5.58424	213.515
1.39018	2.14033	0.395379	8.68603	15.3269	7.21864	18.3451	0	92.3934	24.1105	9.3753	74.4851
0	0	1.69031	7.75979	12.3269	15.8871	55.4939	0	41.1031	67.5615	9.63746	364.167
0	0	4.73282	50.1409	24.6475	4.95527	25.3651	2.18336	40.1632	44.9216	18.1226	12.2493
3.049	0	0	16.6252	27.9701	37.3462	29.816	2.71616	8.01162	36.2359	24.4626	14.0777
0	0	0	27.1594	11.1685	65.283	27.0053	0	11.3704	63.3002	0.354915	108.198
0	0	0	15.1802	15.9428	3.17816	15.0742	1.37424	60.7954	21.8469	38.4531	48.5883
0	0	5.1275	24.7509	2.41133	21.843	46.5311	0	53.8242	206.584	21.3942	26.0783
0	1.11646	0	51.2818	10.6162	19.2531	56.1478	1.04171	12.6309	141.952	17.7181	116.422
4.29573	2.92915	1.29017	9.18022	11.2408	1.82298	15.1981	0	41.4618	181.417	25.9841	145.756
0	0	0	19.2784	2.6557	2.57005	33.6307	0	30.8687	122.865	0	92.3297
0	1.77749	2.62841	21.1176	13.5125	6.16049	15.5896	0.395791	64.8416	65.5439	33.3365	120.973
0	0	2.52618	25.4455	14.3173	333.331	45.158	0	39.03	26.8706	20.8664	120.264
0	0	2.39026	20.1421	12.5591	10.9581	9.60457	3.34379	54.8796	138.882	0	68.4608
0	0	0	92.2676	12.7604	24.3392	22.6869	1.20007	55.4658	116.801	25.6154	249.7
0.70609	2.56515	0	17.9989	3.55215	9.02393	42.8533	0	49.6711	214.325	27.6369	182.927
0	0	0	55.1795	9.14173	3.75714	33.1309	2.68471	172.878	64.4766	34.4357	86.63
2.51567	0	3.36948	13.2235	15.8065	61.375	43.8965	0	64.6153	20.4108	14.6996	98.031
0.949676	0	0	17.8223	15.3761	24.5346	19.512	0	44.3542	83.5788	26.2901	83.1961
2.0477	0	1.19603	75.8556	13.2501	3.30396	46.2269	0	30.5091	17.1471	144.936	138.032
0.816692	0	4.47961	29.0538	16.7459	22.0065	152.276	0	29.9797	24.2921	33.4235	338.193
1.7134	0.63512	0	49.3761	15.08	11.2996	52.6358	4.16662	12.0739	68.1125	23.242	152.388
2.34337	0	3.90113	68.3787	21.7961	23.4732	57.0452	0	8.8264	462.186	14.6432	108.213
2.94408	0	2.69329	16.6431	15.1527	113.06	41.7333	0	14.154	189.765	27.0303	177.947
4.68232	1.62103	0	15.4788	3.59931	4.19157	54.2133	2.54432	41.9589	29.19	1.78939	83.526
0	0	1.9152	5.00525	20.3087	24.2191	45.7197	4.02924	58.6571	27.591	0	177.856
0.365416	0	0.362844	30.312	14.4707	18.4115	38.3032	0	88.9748	309.056	20.1086	64.216
1.99551	0	0	29.7762	5.17676	320.344	49.4188	1.72592	35.9914	16.3288	17.8755	79.0472
0.04112	5.26323	1.48439	5.21455	10.1237	21.7213	39.1944	1.92465	345.004	60.4119	0	209.558
1.23144	2.06411	0	26.6362	13.7387	17.0117	12.6021	0	33.5108	192.266	17.3692	250.019
3.66526	0.33336	0.177742	10.7543	16.7316	26.0021	46.833	1.21387	32.1557	16.0365	30.4752	109.028
1.1653	0.51508	0	22.9214	5.11522	17.582	46.2793	0	45.3739	15.3876	5.39535	243.117
0	0	0	17.8931	14.1715	9.11796	54.3979	24.6083	19.5658	323.961	28.7684	79.36
2.53499	1.31452	0	37.7386	11.9103	17.5679	34.6485	2.55649	29.1368	34.0713	17.498	23.053
4.87211	0	1.60171	52.3909	11.525	320.344	39.9938	0	30.4159	299.419	24.3461	91.9485
0	0	0	30.6777	2.17039	13.0187	27.2745	4.90851	69.1264	26.6962	25.9381	165.239
1.2486	1.17311	3.46597	21.8389	0	320.344	60.0557	6.83836	53.6166	89.1946	16.9593	93.4945
1.17241	0	6.65498	17.6377	13.8433	11.1546	154.261	2.12498	174.899	58.9286	35.8518	10.5921
3.02966	6.48542	1.69836	31.6842	5.59253	0	233.956	0	89.8913	97.0585	30.5535	85.7101
0	0.52605	3.46706	24.5291	10.9187	5.76586	48.6716	0	37.0276	150.326	7.88794	35.5857
0	0	0	4.85681	3.14695	12.8519	39.6359	0.972912	71.8656	57.2907	39.4821	312.219
1.30646	0	2.63044	4.71951	9.28018	15.6194	66.3271	6.90032	46.5869	46.9435	15.3229	41.7083
3.09416	0	0	28.4599	4.10741	17.0256	31.8057	0	45.6766	98.0898	16.7334	59.4263
3.58834	4.20325	0.0170347	10.5357	15.0614	6.7387	130.293	0	34.5733	37.5863	39.6097	46.5263
3.08407	0	2.11882	17.4773	17.7647	8.80122	35.1485	0	38.252	221.887	15.3101	93.9395
3.52566	2.40811	0	5.42706	19.3989	77.0492	10.6247	0	39.782	84.6981	8.62159	117.843
0	0	0	62.1558	12.4365	3.32102	6.53316	7.20449	32.3997	25.1833	0	61.9625
5.30744	0	6.07793	16.2558	12.753	15.4122	30.0321	0	12.6634	149.577	0	91.5156
1.28956	0	2.37184	58.3719	7.96223	11.1513	156.807	1.84522	69.5176	79.4086	20.2831	30.1652
1.28335	0.86124	0.462792	22.3355	4.0276	320.344	9.78945	6.6791	40.4354	32.8641	0	31.5367
2.38154	0	0	19.7896	11.2455	5.29024	26.3261	3.7628	3.63933	228.981	6.31205	50.1459
3.72427	0	2.67242	23.6846	14.2149	10.5422	41.611	4.28734	32.9298	116.295	17.2811	228.077
0	0	2.34245	67.5693	26.3666	15.4345	38.7594	0	44.7691	182.185	27.0721	110.632
4.40865	0	1.0018	10.7259	12.4409	10.5331	16.8876	0	51.7954	96.7033	44.3282	199.578
6.59179	0.278	5.2977	8.51327	10.8723	5.99602	45.4926	3.24381	15.2419	32.8167	21.8948	141.784
2.33652	1.53979	4.49514	49.1052	13.9376	0	12.0486	3.05636	45.9594	158.159	60.2612	83.5409
3.77617	0	0	26.1867	12.4271	6.36681	8.20989	2.16094	73.5621	64.6669	30.4197	109.481
2.1953	0	0	1.86149	3.22681	3.06504	19.7278	3.79464	42.3959	137.856	48.3875	86.3367
1.96799	0	0	9.58619	0	2.76081	48.3495	0	54.3533	168.893	25.7918	111.727
0.54161	0	0	18.7293	13.9286	24.712	21.0481	0.131126	16.8195	97.0217	27.6459	95.6284
0	0	0	20.4757	12.5941	27.788	31.55	2.84469	36.4182	195.523	5.61621	85.7628
0.333588	1.37487	3.11113	1.94209	0	17.9882	34.8565	0	26.2317	157.274	34.6501	81.2087
4.82439	0	0	5.54461	12.4223	17.9039	30.5517	0	32.2132	380.742	8.92323	287.31
0	0.97711	0	12.3145	12.909	43.5952	15.0201	24.6083	29.7639	298.549	10.1433	24.5809
0	0	0	44.3672	7.43888	38.4884	39.9027	6.53497	26.9017	123.576	2.8177	23.5151
0.417871	0.04816	0.215182	10.4595	11.2373	1.86133	51.7703	0	8.80488	16.7613	59.2556	199.016
7.25613	2.69193	0	24.9399	9.0043	6.16951	95.441	5.10479	11.0359	415.255	0	135.948
3.34032	0	0	47.2603	9.70072	6.99469	10.8072	2.9002	45.7471	38.1953	55.477	181.708
2.91672	0.0048	6.07694	37.6059	15.4103	56.5382	9.23635	0	81.4845	32.11	13.9374	203.241
0	0	4.68666	15.3418	0	1.3217	29.2235	0.0429562	97.9225	107.918	49.8108	117.744
0	0	3.16924	25.3296	12.2538	29.2507	6.66223	0	11.4213	107.975	45.4795	146.779
0.189257	0.6581	8.49599	12.4605	1.33301	1.31922	82.5172	0.723399	26.298	26.5466	31.2063	116.765
0	0	2.28917	8.32812	9.18683	6.74398	43.9182	3.07145	189.159	512.937	5.09661	163.631
0	2.94422	1.41806	22.2516	10.5154	0	44.0549	0	12.306	25.1568	96.1938	67.1784
1.21408	0	7.1746	63.1782	5.96023	3.65768	35.6885	0	10.4665	172.831	41.0485	98.1996
1.2913	0	0.855005	32.9031	11.0171	2.88972	178.924	2.94828	33.3407	32.4107	30.4508	50.1648
0	0	1.88767	1.28712	1.44049	18.0109	17.3961	0.997204	8.38964	91.4745	1.9265	108.619
0	0	3.93938	14.5706	10.5269	10.2746	45.1215	1.06332	10.8517	156.036	7.25987	129.209
0.832163	3.24534	3.28957	14.6059	43.0329	20.1909	40.8538	5.09025	89.3577	277.864	45.4236	312.219
0	0	0	22.2019	12.0912	17.5553	105.841	0	57.4525	35.8716	40.9132	85.5342
0	0	4.03576	5.34949	10.5901	3.13369	33.0892	0	114.116	207.912	18.9563	390.141
0	0	2.08224	28.4605	9.85981	15.9736	37.2154	2.10326	38.7406	239.689	16.3754	182.677
1.02372	0	0	11.5137	14.9825	12.2963	40.2308	0.261464	58.5785	441.576	49.8645	244.517
0	0	3.2877	26.3623	12.7604	45.8495	33.4271	4.9639	30.8494	95.5904	37.5725	92.807
1.72342	0	2.06101	1.79957	7.24653	51.4067	84.1029	2.40762	70.9429	25.3065	34.5841	93.4773
3.70429	1.22185	2.29194	19.1005	11.518	20.4304	60.41	0	40.6579	106.58	30.0161	136.369
4.67423	0	0	36.6965	11.8741	19.3134	11.5557	4.35174	160.305	20.7348	37.4269	445.028
5.78837	2.12267	0	20.9489	12.3101	5.55979	36.5914	10.3117	166.192	81.0198	18.1556	168.938
4.52393	0	0	30.0921	10.854	7.53803	55.6293	2.25184	53.7518	16.4923	29.1047	219.592
4.33514	0	3.44985	11.0922	18.0839	1.8974	33.6377	0	60.073	89.3657	1.08655	60.5613
0	0	0	6.56308	5.77236	13.0186	46.0573	0	112.001	103.894	37.4043	183.07
2.02233	0	2.99536	32.9406	13.287	10.2341	12.9557	0	11.8739	58.5835	18.1969	152.761
2.47044	0	0	5.06338	18.8526	22.0818	48.6706	0	22.6539	93.2781	39.1983	133.743
5.21156	0	0	24.467	0.51368	12.8908	154.083	1.04185	25.2077	112.595	29.8022	192.957
	0	2.34699	6.60446	11.578	7.32632	15.0635	0	10.732	31.7686	17.288	131.262
	0.16252	1.601	5.78117	15.3055	5.80109	39.6645	0	17.5265	257.354	21.7567	316.973
	0	0	1.26562	5.98886	56.6265	28.2923	3.02652	22.6734	124.866	33.1398	54.0862
	1.30104	7.05173	80.2389	1.49399	21.7508	92.1506	1.02536	27.4369	160.387	39.3167	91.5657
	0	0	103.967	9.49665	17.4068	64.3523	0	10.4225	38.1139	98.2339	86.6735
	0	4.95884	319.947	11.5042	30.4764	61.3449	0	24.962	58.3684	57.1363	507.024
	0	0	21.6243	11.403	9.69757	61.4607	0.778892	28.5454	101.69	6.22803	125.209
	0	0	319.947	17.8953	22.9759	65.0947	7.6256	53.7016	39.4001	8.14951	41.5815
	0	0.432542	3.48051	4.4143	2.04057	18.8555	3.00209	42.225	15.1392	13.503	59.3285
	0.58324	4.77145	319.947	11.5407	4.22902	72.4858	1.62604	267.081	21.9518	7.23437	54.9186
	0	0	25.3351	25.9549	13.8785	39.2008	0	16.8874	23.2017	12.2944	125.516
	0	0.668025	358.908	24.2119	34.4449	209.869	13.5304	130.745	39.0093	0	76.6743
	0	4.46752	319.947	5.78466	71.7555	32.9307	0	9.64408	137.439	8.65357	72.6744
	0	0.855005	14.8553	10.3087	8.09812	87.6483	0	55.4508	10.0036	75.198	197.016
	1.27672	0.371234	3.25007	13.9938	14.5297	181.077	0	3.85777	98.8225	39.476	141.193
	0	0	13.2254	3.46373	23.1237	34.3004	0	45.5251	76.2313	44.3434	67.1784
	0	3.48043	13.2674	3.85141	13.5453	26.8359	0.399768	47.4015	161.733	31.6426	226.182
	0	2.58552	3.76445	10.6284	15.3827	44.5498	3.05575	3.33043	191.17	16.1456	79.4046
	1.55661	0	18.1195	14.0138	7.0925	41.5118	0	96.5673	73.9262	29.2952	204.966
	0	2.43166	8.94238	3.08202	17.7511	51.9815	0	30.2432	70.3871	27.4067	151.664
	0	1.43389	12.6819	7.97845	4.88429	42.5558	2.79085	36.2785	123.212	21.8572	70.6527
	0	9.81315	28.7629	12.2995	13.1118	19.975	0	12.5581	221.458	49.7977	17.774
	0	2.08993	4.48821	12.7346	15.5037	26.4967	0	53.4721	70.9427	15.4799	150.722
	0	4.49987	40.9481	1.94863	21.2399	8.50718	7.49316	35.7693	142.182	0	217.979
	0.278	0	19.1347	13.928	9.33648	62.8952	5.03271	24.0462	17.5089	24.1756	18.7228
	0	1.99277	34.9026	16.5053	13.0979	54.3693	0	139.506	59.0079	9.01306	338.193
	0	2.24589	0	10.8942	159.067	290.192	0	50.4606	33.4494	54.0246	148.413
	4.44204	1.10729	5.09643	19.0609	17.1349	75.8835	0	26.0904	69.2315	36.2026	149.151
	0.45735	0	15.0729	10.6885	172.139	138.174	0	241.107	153.778	42.3877	32.32
	0.23131	4.04279	4.90132	13.1223	18.9376	57.8897	0	13.6862	161.255	30.6892	18.6127
	1.14725	1.96879	7.15875	14.2483	16.126	11.8781	0	29.5373	64.0672	18.0724	25.4359
	0	0		9.84219	19.3956	29.7486	2.98333	10.1055	102.509	42.8722	61.9564
	0	0		9.92503	27.0002	46.4603	6.27094	53.5346	63.6521	3.05757	122.072
	3.13655	1.23207		0.008375	26.8886	59.7006	2.5954	50.2089	14.1708	19.0218	206.206
	1.40343	0.39652		8.24488	13.5343	49.705	1.80897	215.133	145.376	0	45.2863
	0	7.01138		7.0335	18.2801	15.7644	2.17539	5.9754	95.332	12.5471	58.9953
	0	0.122428		2.97669	24.3892	63.8609	4.12103	91.4188	113.321	22.3215	70.5405
	0	3.18997		14.4262	25.3546	39.5991	6.09981	66.227	93.821	32.5816	56.8255
	0	2.56284		9.40632	22.1714	43.2631	5.06086	27.3311	78.94	18.3098	91.1678
	0	3.94069		9.77776	16.037	76.3742	0	5.25335	44.2462	35.2721	325.206
	0	0		12.8954	14.6584	15.6027	6.67132	14.3034	166.913	0	187.833
	0	1.07464		0	22.1834	34.697	0	34.1695	77.3042	11.499	134.075
	0	0		9.10919	37.2173	27.0375	0	12.0698	95.222	8.1576	115.231
	0	6.00912		5.30763	13.6751	89.263	0.268651	37.4893	33.2719	12.2333	46.3034
	0	0		0.017121	35.4192		3.16231	41.7519	413.446	17.9261	97.5214
	0	0		6.57418			0	41.3516	267.969	25.273	74.8248
	0	3.45563		12.163			1.54982	30.9632	387.894	0	114.518
	0.4772	3.96681		0			0	8.22657	110.904	0	47.3605
	0	0		13.3954			0	10.849	170.419	0.844081	141.922
	0	0.598641		13.6619			0	40.271	58.0009	10.1349	220.293
	0	1.25256		7.97358			0.336323	189.159	168.117	2.15844	222.234
	0.09043	2.98282		13.6307			0.964757	92.6594	176.536	37.2963	113.867
	0	0		8.63325			3.63825	32.3856	98.7227	0.321677	181.449
	1.39591	3.59939		16.2501			0.290855	17.304	231.137	21.054	26.7169
	0	1.86356		8.61302			0.87935	34.0065	252.089	19.63	75.9388
	0	6.72459		11.3081			0	41.8064	148.258	2.6205	103.9
	0	3.44461		13.0825			7.41003	33.0389	73.0302	5.81278	52.7871
	0	2.81439		5.06931			4.86755	27.5486	169.498	21.8679	127.469
	0	0.276369		8.92469			0	20.9326	22.2701	0	16.1742
	1.67774	4.15882		15.0944			1.51704		84.9518	23.8368	111.758
	0	5.58678		0			0		61.9327	1.33642	178.276
	0	6.07978		2.70183			3.5399		140.79	2.55822	166.09
	0	0.265244		9.80332			0		20.9695	0	15.0016
	0	3.3485		30.316			6.9151		123.6	11.9745	98.4135
	0	4.27977		10.9641			3.32546		304.974	31.9432	312.219
	0	0		1.87705			3.73083		271.51	9.53237	119.483
	0	0.831679		4.26164			0		498.829	0	253.893
	0	1.86669		0			3.30079		57.8637	22.4201	26.4163
	0	4.01661		10.1494			0		201.064	26.4541	34.3339
	0	12.0449		3.29852			0.777797		127.712	22.1993	111.429
	0	5.36882		3.34711			1.39402		67.7132	15.0077	93.0335
	0	2.7782		8.11966			3.55833		113.003	20.8084	146.982
	0	0		37.1818			0		71.5705	22.4601	15.7079
	2.09634	3.86222		18.3194			2.7375		64.8905	0	27.5118
	0	4.44917		8.99785			1.82282		119.994	3.75551	141.765
	0	2.50766		11.623			2.19058		124.371	14.57	18.3536
	0	0		0			0.237443		106.894	0	8.73751
	0	0.12486		4.80162			1.60083		20.2803	0	19.461
	0	3.49264		9.9842			2.55852		158.13	0	80.2663
	0	0		13.7155			7.52445		81.6182	0	36.7407
	0	3.467		14.7863			0		43.52	0	86.55
	0	2.68024		7.64392			0		23.2394	12.0559	42.8955
	0	5.12845		10.0535			2.88993		54.3351	0	49.7559
	31.0381	1.65396		4.8143			0		36.0697	0	74.4417
	0	0		16.5105			5.45516		131.801	0	8.87781
	0	1.54342					27.3289		37.8151	0	71.2899
	0	2.11556					32.1142		258.254	23.8626	93.8872
	0	1.86758					17.2843		110.901	0	274.775
	0	0					26.1213		200.019	0	133.904
	0	0.941954					18.9503		119.81	0	11.4799
	0	3.94248					23.2222			113.999	16.4203
	0	4.3253					16.9788			0	203.225
	0	5.55696					15.5546			0	165.187
	0	3.05788					28.0754			0	41.0901
	0	5.74167					24.202			0	40.5393
	0	0					12.9349			0	58.9103
	0.40126	1.22653					31.1488			0	48.9016
	0	1.96795					25.3192			0.741257	91.955
	0	0.660371					16.9241			0	130.321
	0	6.90112					26.1485			0	77.8588
	1.31222	6.07727					64.0786			0	93.6024
	0	9.6187					15.7753			0	115.266
	0	0					17.5747			0	100.587
	0	0.51252					22.4688			0	57.0199
	0	1.228					18.6121			0	159.988
	0	3.05049					7.18771			0	84.7994
	0	0					5.25508			0	72.6503
	0	4.65001					23.144			0	56.6002
	0	0					21.2028			0	86.8912
	0	5.24173					21.598			0	154.63
	0	0.995451					24.8345			0	145.511
	0	0					7.38637			0	133.758
	0	1.45588					23.1668			0	42.7833
	0.94208	5.8694					28.8706			0	97.6092
	0	0.420488					20.9112			0	104.498
	0	2.74325					21.3896			0	35.2305
	0	3.31754					11.7569			0	39.7827
	0	4.95811					19.905			0	114.546
	0	0					25.1023			0	175.088
	0	4.92171					29.6542			0	159.28
	0	2.39504					23.8304			0	167.909
	0	1.81244					25.5888			0	65.1477
	0	3.67637					28.5745			3.10811	75.2548
	0						9.56029			0	111.741
	0.60384						26.1174			0	23.7168
	0						0			39.1516	32.8006
	0.0352						30.8783			0	27.9356
	0						20.2862			0	91.2091
	0						16.9577			0	137.871
	0						25.7928			0	54.2772
							20.5866			0	24.6167
							34.3612			2.86067	47.1214
							27.7812			0	199.962
							27.5349			0	4.03986
							22.2443			7.34012	64.2786
							18.3424			0	124.293
							36.3222			0	93.6197
							23.8334			4.72923	77.0474
							336.297			0	212.68
							25.1755			0	140.461
							25.3695			0	57.1596
							34.3301			0	175.881
							26.1441			0	95.9443
							28.5444			0	94.5775
							27.9047			0	216.712
							23.8326			0	124.131
							28.9069			0	97.6624
							22.791			0	176.926
							27.2688			0	360.093
							33.3987			1.43106	69.6435
							31.68			0	75.7924
							23.2269			0	170.482
							28.9195			0	103.523
							28.0451			0	133.438
							35.9083			0	107.744
							29.2034			0	66.7432
							33.3869			0	19.4511
							31.4244			0	158.201
							32.1403			2.58494	196.24
							30.0632			0	11.9009
							25.711			0	224.904
							29.6511			0	46.7539
							22.893			0	224.514
							30.7386			0	94.6267
							34.4837			0	125.302
							28.3018			2.00293	40.1716
							29.4147			0	8.53851
							46.2483			0	76.155
							16.4566			0	101.423
							36.6445			0	106.493
							32.4319			0	47.8357
							30.2289			0	90.9767
							28.4389			0	203.716
							22.663			55.6422	9.66595
							32.9749			0	15.7937
							23.8699			40.1654	111.801
							34.1527			0	38.8792
							34.2611			0	95.6803
							25.7201			0	61.7993
							32.0843			0	98.6632
							26.1579			0	112.487
							20.1424			0	151.593
							22.0562			0	118.263
							26.1527			0	97.6329
							15.498			0	64.1222
							0			0	68.1189
							23.0444			0	75.7116
							16.6676			0	101.444
							19.0875			0	162.479
							30.6368			0	95.329
							37.8779			0	21.2423
							32.3805			0	86.3056
							21.5509			3.8897	18.0661
							20.8624			0	10.7632
							2.43829			0	101.118
							32.4645			0	13.1358
							23.8016			0	279.637
							19.0676			0	61.0708
							39.4331			0	63.5329
							33.1515			0	80.1828
							27.2444			13.689	29.6186
							40.8916			0
							24.6083			0
							26.3538			0
							32.0893			0
							24.4451			0
							29.748			0
							11.791			0
							25.2207			0
							19.3456			0
							31.0277			0
							22.6114			4.3198
							0			0
							33.7028			0
							24.0669			0
							17.7865			0
							24.2042			0
							27.3886			0
							26.6047			13.3775
							18.9231			0
							63.5693			7.15414
							30.5842			0
							44.394			0
							26.5829			0
							22.962			0
							21.3981			0
							30.2583			0
							21.687			0
										0
										0
										0
										6.39742
										0
										11.77
										5.75369
										3.01541
										0
										0
										0
										0
										0
										13.7531
										0
										0
										0
										5.01041
										0
										6.08821
										8.20237
										0
										7.25616
										17.7777
										0
										0
										0
										0
										0
										0
										0
										0
										1.58982
										0
										0
										0
										0
										0
										0
										0
										0
