# Supplementary material for: ANXA11 biomolecular condensates facilitate protein-lipid phase coupling on lysosomal membranes
Source: Nat Commun. 2025 Mar 21;16:2814. doi: 10.1038/s41467-025-58142-5 (PMC11928461; doi:10.1038/s41467-025-58142-5)
Supplement: Supplementary file 7 — Source Data [file 41467_2025_58142_MOESM7_ESM.zip › Source Data/Figure S2A.xlsx]

## Sheet: Figure S2A
Time	500uM Ca		500uM Ca + A11-FL		500uM Ca + A11-ARD
	Mean	SD	Mean	SD	Mean	SD
0	0.933206	0.0133972	0.986091	0.0119546	0.985385	0.011214
0.244	1	0.0120456	0.925632	0.0101383	0.919551	0.022629
0.4879	0.973221	0.0303379	0.948802	0.0231286	0.990074	0.0326
0.7318	0.934912	0.000671218	1	0.0232151	0.921529	0.024053
0.9758	0.958363	0.0124339	0.961161	0.0138328	0.955398	0.021141
1.2197	0	0	0	0	0	0
1.4636	0.237476	0.0273361	0.137752	0.0225256	0.179915	0.031283
1.7075	0.444728	0.0689125	0.248777	0.00406289	0.214024	0.036582
1.9515	0.482821	0.0648536	0.26089	0.0311123	0.278524	0.039496
2.1954	0.549361	0.0800878	0.351982	0.0686018	0.350383	0.042118
2.4393	0.667884	0.097269	0.389135	0.0428942	0.404171	0.045818
2.6832	0.626823	0.0662216	0.410012	0.0771839	0.394074	0.05929
2.9272	0.648007	0.0703176	0.41998	0.0286958	0.42785	0.048765
3.1711	0.695039	0.0732095	0.381775	0.0734228	0.429576	0.067282
3.415	0.69826	0.0860266	0.462586	0.0418105	0.443994	0.037845
3.659	0.713425	0.0856526	0.412832	0.0446439	0.478282	0.056329
3.9029	0.723463	0.0935886	0.428149	0.0640684	0.464821	0.050389
4.1468	0.724639	0.0895052	0.458467	0.0485809	0.465067	0.034129
4.3907	0.727322	0.0676687	0.497412	0.0472862	0.480708	0.030971
4.6347	0.731461	0.0697569	0.488395	0.0792758	0.517955	0.041111
4.8786	0.775069	0.0615776	0.505546	0.0531841	0.525697	0.035711
5.1225	0.748505	0.0649754	0.49544	0.0515573	0.516643	0.050771
5.3664	0.747882	0.0684944	0.475758	0.0475678	0.532981	0.06051
5.6104	0.744754	0.0528414	0.507518	0.0657768	0.526922	0.064372
5.8543	0.757344	0.060779	0.517555	0.0391157	0.5577	0.045424
6.0982	0.76606	0.0623995	0.496497	0.057382	0.547157	0.024901
6.3422	0.763255	0.0755982	0.533118	0.0244703	0.576644	0.045218
6.5861	0.76125	0.0582895	0.5784	0.0676352	0.579949	0.029953
6.83	0.762417	0.0865654	0.502554	0.0433662	0.546779	0.050464
7.0739	0.77543	0.0698941	0.568716	0.0584629	0.567677	0.05173
7.3179	0.762825	0.0461452	0.620757	0.0548888	0.549968	0.046063
7.5618	0.760427	0.0633038	0.587027	0.0433961	0.599714	0.045825
7.8057	0.73314	0.0510488	0.581605	0.0347189	0.613743	0.018053
8.0496	0.78613	0.026703	0.636603	0.0530605	0.618014	0.043977
8.2936	0.796361	0.0704176	0.562066	0.0242698	0.606698	0.034052
8.5375	0.793424	0.0621123	0.575161	0.0415191	0.617153	0.022895
8.7814	0.813363	0.0435671	0.519914	0.0581575	0.580294	0.037256
9.0254	0.798158	0.0913303	0.599458	0.0280197	0.608922	0.04909
9.2693	0.778543	0.0435641	0.626078	0.0326682	0.600564	0.01855
9.5132	0.755092	0.0574562	0.669879	0.0801502	0.634667	0.033119
9.7571	0.742993	0.0507495	0.638578	0.0414579	0.689715	0.043963
10.0011	0.778055	0.0405617	0.693049	0.0694413	0.637266	0.026915
10.245	0.792178	0.0483628	0.621008	0.032722	0.642073	0.038648
10.4889	0.776851	0.0526623	0.676786	0.0316299	0.673887	0.04786
10.7328	0.770673	0.0409079	0.682453	0.0282021	0.724836	0.024952
10.9768	0.781919	0.0333925	0.729603	0.0322348	0.684879	0.025527
11.2207	0.745392	0.0242883	0.705445	0.0256853	0.660658	0.036509
11.4646	0.745545	0.0659723	0.688191	0.0227049	0.749032	0.027906
11.7086	0.766864	0.0420138	0.732978	0.0574293	0.7416	0.034403
11.9525	0.752716	0.0149531	0.733052	0.0196569	0.734955	0.042136
12.1964	0.796999	0.0341083	0.732238	0.0482721	0.724891	0.030365
12.4403	0.784522	0.0622844	0.719988	0.00538286	0.750314	0.028003
12.6843	0.78274	0.056832	0.639214	0.040069	0.75551	0.032584
12.9282	0.754869	0.0524237	0.746608	0.0132932	0.73863	0.022043
13.1721	0.781188	0.0588288	0.683015	0.035258	0.741916	0.024027
13.416	0.77284	0.0714834	0.719741	0.0499341	0.737226	0.037766
13.66	0.76337	0.052075	0.730587	0.0206832	0.76351	0.039272
13.9039	0.854954	0.0799848	0.739707	0.012361	0.745035	0.037497
14.1478	0.763478	0.0738108	0.755975	0.0350593	0.768115	0.027141
14.3918	0.848005	0.0681527	0.736749	0.0325247	0.701618	0.051658
14.6357	0.793493	0.065312	0.747841	0.0124859	0.735717	0.04985
14.8796	0.728275	0.0464985	0.699036	0.033121	0.766596	0.031567
15.1235	0.846145	0.0495226	0.722206	0.0475529	0.761516	0.035235
