# Supplementary material for: ANXA11 biomolecular condensates facilitate protein-lipid phase coupling on lysosomal membranes
Source: Nat Commun. 2025 Mar 21;16:2814. doi: 10.1038/s41467-025-58142-5 (PMC11928461; doi:10.1038/s41467-025-58142-5)
Supplement: Supplementary file 7 — Source Data [file 41467_2025_58142_MOESM7_ESM.zip › Source Data/Figure S4F-G.xlsx]

## Sheet: Figure S4
		Panel F					Panel G
		FL		FL + ALG2				FL	Error	FL + ALG2	Error
		1000.92	5.80967e-06	1000.92	5.63344e-05		\f:Symbol(a)-helix + random coil	75	3	75	3
		1002.84	1.60305e-05	1002.84	7.5707e-05		\f:Symbol(b)-turn	11	3	15	3
		1004.77	4.35779e-05	1004.77	7.7569e-05		intermolecular parallel \f:Symbol(b)-sheet	14	3	5	3
		1006.7	7.45837e-05	1006.7	4.15354e-05
		1008.63	8.82948e-05	1008.63	2.95563e-06
		1010.56	7.67503e-05	1010.56	-3.11147e-05
		1012.49	4.91758e-05	1012.49	-4.13699e-05
		1014.42	2.03685e-05	1014.42	-1.55367e-05
		1016.34	6.72004e-07	1016.34	3.19481e-05
		1018.27	-9.67898e-06	1018.27	6.78991e-05
		1020.2	-1.4974e-05	1020.2	7.01011e-05
		1022.13	-1.76681e-05	1022.13	4.51701e-05
		1024.06	-2.24807e-05	1024.06	8.09309e-06
		1025.99	-3.86952e-05	1025.99	-4.38783e-05
		1027.91	-6.45592e-05	1027.91	-0.000108185
		1029.84	-7.12262e-05	1029.84	-0.00014812
		1031.77	-2.97455e-05	1031.77	-0.000134448
		1033.7	4.0548e-05	1033.7	-8.72758e-05
		1035.63	8.45743e-05	1035.63	-4.15983e-05
		1037.56	7.31226e-05	1037.56	-9.87612e-06
		1039.49	2.69917e-05	1039.49	2.06178e-05
		1041.41	-1.1604e-05	1041.41	7.39734e-05
		1043.34	-2.08953e-05	1043.34	0.000141202
		1045.27	-1.30979e-05	1045.27	0.000168928
		1047.2	-9.27942e-06	1047.2	0.000119313
		1049.13	-1.82946e-05	1049.13	2.59184e-07
		1051.06	-3.84042e-05	1051.06	-0.000161081
		1052.99	-6.06398e-05	1052.99	-0.000325893
		1054.91	-7.1176e-05	1054.91	-0.00043798
		1056.84	-5.83865e-05	1056.84	-0.00045461
		1058.77	-2.38248e-05	1058.77	-0.000387541
		1060.7	1.28565e-05	1060.7	-0.00029649
		1062.63	2.7996e-05	1062.63	-0.000240249
		1064.56	1.43821e-05	1064.56	-0.000239421
		1066.49	-1.63127e-05	1066.49	-0.000282732
		1068.41	-4.92239e-05	1068.41	-0.00035013
		1070.34	-7.99508e-05	1070.34	-0.000414335
		1072.27	-0.000112607	1072.27	-0.000447854
		1074.2	-0.000148218	1074.2	-0.000451031
		1076.13	-0.000178522	1076.13	-0.000446656
		1078.06	-0.000189432	1078.06	-0.000441092
		1079.99	-0.000166209	1079.99	-0.000408247
		1081.91	-0.000102372	1081.91	-0.000316893
		1083.84	-1.25779e-05	1083.84	-0.00017036
		1085.77	7.39322e-05	1085.77	1.94238e-06
		1087.7	0.000137476	1087.7	0.000178942
		1089.63	0.000172357	1089.63	0.000340165
		1091.56	0.000174461	1091.56	0.000453654
		1093.49	0.000146757	1093.49	0.000505531
		1095.41	0.000105613	1095.41	0.000514574
		1097.34	5.95592e-05	1097.34	0.000495391
		1099.27	-2.66894e-07	1099.27	0.000435919
		1101.2	-7.22368e-05	1101.2	0.000332486
		1103.13	-0.000122213	1103.13	0.000226706
		1105.06	-0.000107153	1105.06	0.000171375
		1106.99	-2.77261e-05	1106.99	0.000164144
		1108.91	5.9959e-05	1108.91	0.000165615
		1110.84	9.84048e-05	1110.84	0.000156091
		1112.77	7.93595e-05	1112.77	0.000131483
		1114.7	4.02525e-05	1114.7	9.82584e-05
		1116.63	2.15833e-05	1116.63	7.41238e-05
		1118.56	2.70236e-05	1118.56	6.05587e-05
		1120.49	2.43133e-05	1120.49	4.23887e-05
		1122.41	-1.70254e-05	1122.41	7.85392e-06
		1124.34	-8.96065e-05	1124.34	-3.99763e-05
		1126.27	-0.000150377	1126.27	-8.24371e-05
		1128.2	-0.000161502	1128.2	-0.000105791
		1130.13	-0.000120596	1130.13	-0.000105335
		1132.06	-5.04744e-05	1132.06	-7.8694e-05
		1133.98	2.38908e-05	1133.98	-3.77261e-05
		1135.91	8.6838e-05	1135.91	2.39169e-06
		1137.84	0.000133115	1137.84	3.63579e-05
		1139.77	0.000164918	1139.77	5.73815e-05
		1141.7	0.000189054	1141.7	6.73502e-05
		1143.63	0.000209957	1143.63	7.99537e-05
		1145.56	0.000218738	1145.56	9.1402e-05
		1147.48	0.000193404	1147.48	8.08458e-05
		1149.41	0.000121315	1149.41	4.67229e-05
		1151.34	2.15521e-05	1151.34	1.33375e-05
		1153.27	-6.59435e-05	1153.27	-5.35832e-06
		1155.2	-0.000110212	1155.2	-1.33487e-05
		1157.13	-0.000105345	1157.13	-7.80368e-06
		1159.06	-6.69532e-05	1159.06	1.26795e-05
		1160.98	-1.10614e-05	1160.98	4.26267e-05
		1162.91	5.55626e-05	1162.91	8.10159e-05
		1164.84	0.000100332	1164.84	0.000103223
		1166.77	4.7844e-05	1166.77	5.69657e-05
		1168.7	-0.000137839	1168.7	-6.33543e-05
		1170.63	-0.000360991	1170.63	-0.000179332
		1172.56	-0.000453173	1172.56	-0.000206128
		1174.48	-0.000336974	1174.48	-0.000137053
		1176.41	-9.12016e-05	1176.41	-3.09181e-05
		1178.34	0.000139966	1178.34	5.21577e-05
		1180.27	0.000263881	1180.27	8.97446e-05
		1182.2	0.000270358	1182.2	8.95745e-05
		1184.13	0.000192999	1184.13	6.22742e-05
		1186.06	8.19249e-05	1186.06	2.15303e-05
		1187.98	1.94705e-06	1187.98	-8.05253e-06
		1189.91	8.30529e-07	1189.91	-1.06781e-05
		1191.84	6.24966e-05	1191.84	8.56999e-06
		1193.77	0.000122146	1193.77	3.58949e-05
		1195.7	0.000129854	1195.7	5.88794e-05
		1197.63	7.88518e-05	1197.63	6.77865e-05
		1199.56	-1.09659e-05	1199.56	5.9253e-05
		1201.48	-0.000107511	1201.48	4.1632e-05
		1203.41	-0.000173384	1203.41	2.76487e-05
		1205.34	-0.000179406	1205.34	2.49969e-05
		1207.27	-0.000117612	1207.27	3.85515e-05
		1209.2	-1.45842e-06	1209.2	7.15601e-05
		1211.13	0.000143728	1211.13	0.000117813
		1213.06	0.000283962	1213.06	0.000150202
		1214.98	0.000379005	1214.98	0.00013894
		1216.91	0.000399542	1216.91	9.04459e-05
		1218.84	0.00034211	1218.84	3.43865e-05
		1220.77	0.000226988	1220.77	-1.45749e-05
		1222.7	9.01955e-05	1222.7	-5.27127e-05
		1224.63	-2.6476e-05	1224.63	-7.62191e-05
		1226.56	-9.4685e-05	1226.56	-8.86602e-05
		1228.48	-0.000120031	1228.48	-9.94305e-05
		1230.41	-0.000134277	1230.41	-0.000114637
		1232.34	-0.000161006	1232.34	-0.000134271
		1234.27	-0.000199785	1234.27	-0.000150277
		1236.2	-0.000242514	1236.2	-0.000151875
		1238.13	-0.00028946	1238.13	-0.000144612
		1240.05	-0.000339893	1240.05	-0.000146903
		1241.98	-0.00037361	1241.98	-0.000157464
		1243.91	-0.00035891	1243.91	-0.000155858
		1245.84	-0.000283566	1245.84	-0.000136563
		1247.77	-0.00016795	1247.77	-0.000106559
		1249.7	-4.68219e-05	1249.7	-6.32885e-05
		1251.63	5.19911e-05	1251.63	-8.0254e-06
		1253.55	0.00011375	1253.55	4.08707e-05
		1255.48	0.00013604	1255.48	6.84652e-05
		1257.41	0.000129198	1257.41	8.15754e-05
		1259.34	0.000111917	1259.34	9.32274e-05
		1261.27	9.51275e-05	1261.27	0.000101386
		1263.2	7.12179e-05	1263.2	0.000100606
		1265.13	2.73835e-05	1265.13	9.78601e-05
		1267.05	-3.40462e-05	1267.05	0.000102079
		1268.98	-9.32603e-05	1268.98	0.000110519
		1270.91	-0.000125332	1270.91	0.000110548
		1272.84	-0.000114574	1272.84	9.35041e-05
		1274.77	-6.43846e-05	1274.77	6.26233e-05
		1276.7	6.84237e-06	1276.7	2.54107e-05
		1278.63	7.91126e-05	1278.63	-1.25932e-05
		1280.55	0.000135244	1280.55	-4.84734e-05
		1282.48	0.000160946	1282.48	-8.204e-05
		1284.41	0.000155476	1284.41	-0.00010824
		1286.34	0.000140291	1286.34	-0.0001137
		1288.27	0.000141657	1288.27	-9.3065e-05
		1290.2	0.000159189	1290.2	-6.28162e-05
		1292.13	0.000161467	1292.13	-4.23307e-05
		1294.05	0.000114511	1294.05	-2.75765e-05
		1295.98	9.72344e-06	1295.98	-7.58346e-06
		1297.91	-0.000123943	1297.91	7.82473e-06
		1299.84	-0.000226826	1299.84	7.84563e-06
		1301.77	-0.000245922	1301.77	6.48291e-06
		1303.7	-0.000182766	1303.7	1.76618e-05
		1305.63	-9.9867e-05	1305.63	2.47276e-05
		1307.55	-6.82926e-05	1307.55	3.59637e-06
		1309.48	-0.000105708	1309.48	-3.98282e-05
		1311.41	-0.000166857	1311.41	-7.74808e-05
		1313.34	-0.000190221	1313.34	-9.09001e-05
		1315.27	-0.000150574	1315.27	-8.71409e-05
		1317.2	-7.01941e-05	1317.2	-8.26169e-05
		1319.13	1.15264e-05	1319.13	-7.25742e-05
		1321.05	7.13677e-05	1321.05	-4.1096e-05
		1322.98	0.0001087	1322.98	7.78316e-06
		1324.91	0.000127349	1324.91	5.6512e-05
		1326.84	0.000119306	1326.84	9.30148e-05
		1328.77	7.65226e-05	1328.77	0.000112103
		1330.7	1.46721e-05	1330.7	0.000109745
		1332.63	-3.26324e-05	1332.63	8.28886e-05
		1334.55	-4.65997e-05	1334.55	3.63384e-05
		1336.48	-3.96799e-05	1336.48	-1.58218e-05
		1338.41	-3.34525e-05	1338.41	-5.12176e-05
		1340.34	-2.91763e-05	1340.34	-5.08433e-05
		1342.27	-1.56619e-05	1342.27	-2.31414e-05
		1344.2	1.80441e-06	1344.2	5.37696e-06
		1346.12	7.33658e-06	1346.12	2.42633e-05
		1348.05	8.65706e-06	1348.05	4.04596e-05
		1349.98	3.53164e-05	1349.98	5.92708e-05
		1351.91	9.70433e-05	1351.91	8.02966e-05
		1353.84	0.00017026	1353.84	0.000102039
		1355.77	0.000233619	1355.77	0.000126526
		1357.7	0.000296471	1357.7	0.000156757
		1359.62	0.00037353	1359.62	0.000189005
		1361.55	0.000412887	1361.55	0.000206914
		1363.48	0.000284912	1363.48	0.000163641
		1365.41	-2.33689e-05	1365.41	3.01595e-05
		1367.34	-0.000242745	1367.34	-8.18073e-05
		1369.27	-0.000109867	1369.27	-1.21072e-05
		1371.2	0.000254512	1371.2	0.00019289
		1373.12	0.000532507	1373.12	0.000351184
		1375.05	0.000592805	1375.05	0.000400447
		1376.98	0.000471866	1376.98	0.000376976
		1378.91	0.000209043	1378.91	0.000293391
		1380.84	-0.000147214	1380.84	0.000146462
		1382.77	-0.000493894	1382.77	-5.82852e-05
		1384.7	-0.000683911	1384.7	-0.000266416
		1386.62	-0.00061783	1386.62	-0.000341742
		1388.55	-0.000388151	1388.55	-0.000229102
		1390.48	-0.000225038	1390.48	-0.000115801
		1392.41	-0.000231144	1392.41	-0.000195815
		1394.34	-0.00030713	1394.34	-0.000388961
		1396.27	-0.000341494	1396.27	-0.00052376
		1398.2	-0.000314774	1398.2	-0.000567063
		1400.12	-0.000240147	1400.12	-0.000537156
		1402.05	-0.000125573	1402.05	-0.00044085
		1403.98	1.59805e-05	1403.98	-0.000296756
		1405.91	0.000158565	1405.91	-0.000118567
		1407.84	0.000251408	1407.84	4.77898e-05
		1409.77	0.000232343	1409.77	0.000131061
		1411.7	9.65682e-05	1411.7	0.000124338
		1413.62	-5.54687e-05	1413.62	7.23076e-05
		1415.55	-9.05923e-05	1415.55	-1.46203e-05
		1417.48	3.06761e-05	1417.48	-0.00011511
		1419.41	0.000234728	1419.41	-0.000119148
		1421.34	0.000426142	1421.34	2.36566e-05
		1423.27	0.000561091	1423.27	0.000210556
		1425.2	0.000644568	1425.2	0.000361851
		1427.12	0.000689131	1427.12	0.000471161
		1429.05	0.000676583	1429.05	0.000523044
		1430.98	0.00055422	1430.98	0.000503572
		1432.91	0.000286943	1432.91	0.000370953
		1434.84	-7.26514e-05	1434.84	0.000115006
		1436.77	-0.000383652	1436.77	-9.29704e-05
		1438.7	-0.000533908	1438.7	-9.86437e-05
		1440.62	-0.000552706	1440.62	-4.27109e-06
		1442.55	-0.000552194	1442.55	4.56315e-05
		1444.48	-0.00058322	1444.48	5.29607e-05
		1446.41	-0.000606783	1446.41	6.64454e-05
		1448.34	-0.000606752	1448.34	9.89155e-05
		1450.27	-0.000664397	1450.27	8.25439e-05
		1452.19	-0.00082123	1452.19	-0.00010968
		1454.12	-0.000906187	1454.12	-0.000469781
		1456.05	-0.000679553	1456.05	-0.000702127
		1457.98	-0.00017808	1457.98	-0.000523095
		1459.91	0.000282391	1459.91	-0.000131129
		1461.84	0.000473078	1461.84	3.43442e-05
		1463.77	0.000398341	1463.77	-0.00010421
		1465.69	0.000136956	1465.69	-0.000316595
		1467.62	-0.00019556	1467.62	-0.000471179
		1469.55	-0.000382115	1469.55	-0.000559533
		1471.48	-0.000237428	1471.48	-0.00049938
		1473.41	0.000177286	1473.41	-0.000202344
		1475.34	0.000608221	1475.34	0.000221049
		1477.27	0.000875232	1477.27	0.000566942
		1479.19	0.000986151	1479.19	0.000774852
		1481.12	0.00103	1481.12	0.000910753
		1483.05	0.00107	1483.05	0.00102
		1484.98	0.0011	1484.98	0.00108
		1486.91	0.00112	1486.91	0.00104
		1488.84	0.00109	1488.84	0.000930248
		1490.77	0.000995294	1490.77	0.000796749
		1492.69	0.000796602	1492.69	0.000591054
		1494.62	0.000502013	1494.62	0.000255032
		1496.55	0.000251218	1496.55	-4.87191e-06
		1498.48	0.000229821	1498.48	7.30212e-05
		1500.41	0.000410719	1500.41	0.000380725
		1502.34	0.000566883	1502.34	0.000531725
		1504.27	0.000551627	1504.27	0.000316729
		1506.19	0.000400424	1506.19	-9.57719e-07
		1508.12	0.000131924	1508.12	-6.86548e-05
		1510.05	-0.000500652	1510.05	-8.04904e-05
		1511.98	-0.00172	1511.98	-0.000453334
		1513.91	-0.00294	1513.91	-0.00106
		1515.84	-0.00299	1515.84	-0.00131
		1517.77	-0.00151	1517.77	-0.000906968
		1519.69	0.000416705	1519.69	-0.000210653
		1521.62	0.00149	1521.62	0.000282178
		1523.55	0.00146	1523.55	0.000415318
		1525.48	0.000864971	1525.48	0.000289747
		1527.41	0.000226127	1527.41	9.23127e-05
		1529.34	-0.000280402	1529.34	-6.66773e-05
		1531.27	-0.000689675	1531.27	-0.000229686
		1533.19	-0.00106	1533.19	-0.000374577
		1535.12	-0.00139	1535.12	-0.000474906
		1537.05	-0.00169	1537.05	-0.000721637
		1538.98	-0.00191	1538.98	-0.00114
		1540.91	-0.00199	1540.91	-0.0014
		1542.84	-0.0019	1542.84	-0.00142
		1544.77	-0.00168	1544.77	-0.00141
		1546.69	-0.00132	1546.69	-0.0014
		1548.62	-0.000851002	1548.62	-0.00127
		1550.55	-0.00032206	1550.55	-0.000964769
		1552.48	0.000196176	1552.48	-0.000523725
		1554.41	0.000620925	1554.41	-7.81852e-05
		1556.34	0.000899639	1556.34	0.000157537
		1558.26	0.00106	1558.26	0.000241786
		1560.19	0.00113	1560.19	0.0004813
		1562.12	0.00107	1562.12	0.000818926
		1564.05	0.000918512	1564.05	0.000929248
		1565.98	0.000753688	1565.98	0.00078461
		1567.91	0.00060895	1567.91	0.000577174
		1569.84	0.000496631	1569.84	0.000471278
		1571.76	0.000415664	1571.76	0.000460139
		1573.69	0.000357214	1573.69	0.000351551
		1575.62	0.000332282	1575.62	0.000182745
		1577.55	0.000348405	1577.55	0.000211398
		1579.48	0.000387593	1579.48	0.000374911
		1581.41	0.000432632	1581.41	0.0004321
		1583.34	0.000484218	1583.34	0.00039858
		1585.26	0.000543495	1585.26	0.000397875
		1587.19	0.000585056	1587.19	0.000435245
		1589.12	0.000565845	1589.12	0.000451922
		1591.05	0.000485323	1591.05	0.000415979
		1592.98	0.000420545	1592.98	0.0003512
		1594.91	0.000472156	1594.91	0.000317743
		1596.84	0.000673315	1596.84	0.000356377
		1598.76	0.000946264	1598.76	0.00043848
		1600.69	0.00116	1600.69	0.00050073
		1602.62	0.00124	1602.62	0.000530112
		1604.55	0.00117	1604.55	0.000557619
		1606.48	0.000959029	1606.48	0.000582199
		1608.41	0.000560331	1608.41	0.000572409
		1610.34	5.7489e-05	1610.34	0.000534734
		1612.26	-0.000314552	1612.26	0.000477785
		1614.19	-0.000372605	1614.19	0.000369234
		1616.12	-0.000190327	1616.12	0.000313986
		1618.05	7.47378e-06	1618.05	0.000501013
		1619.98	4.67648e-05	1619.98	0.000781983
		1621.91	-0.000127841	1621.91	0.000839646
		1623.84	-0.000436502	1623.84	0.000701125
		1625.76	-0.000742778	1625.76	0.000528199
		1627.69	-0.000966307	1627.69	0.000307913
		1629.62	-0.00107	1629.62	1.4755e-05
		1631.55	-0.00102	1631.55	-0.000394627
		1633.48	-0.000865135	1633.48	-0.00101
		1635.41	-0.000665974	1635.41	-0.00164
		1637.34	-0.000478963	1637.34	-0.00188
		1639.26	-0.00037118	1639.26	-0.00162
		1641.19	-0.000421916	1641.19	-0.0011
		1643.12	-0.000688525	1643.12	-0.000626552
		1645.05	-0.00118	1645.05	-0.000413764
		1646.98	-0.00181	1646.98	-0.000468649
		1648.91	-0.00243	1648.91	-0.000904436
		1650.84	-0.00282	1650.84	-0.00192
		1652.76	-0.0027	1652.76	-0.00295
		1654.69	-0.00205	1654.69	-0.0031
		1656.62	-0.00118	1656.62	-0.00243
		1658.55	-0.000344076	1658.55	-0.00158
		1660.48	0.000302329	1660.48	-0.000847725
		1662.41	0.00067064	1662.41	-0.000237537
		1664.33	0.000766284	1664.33	0.000204244
		1666.26	0.000692121	1666.26	0.000371597
		1668.19	0.000597292	1668.19	0.000325091
		1670.12	0.000549451	1670.12	0.000300036
		1672.05	0.000497022	1672.05	0.000328869
		1673.98	0.000408258	1673.98	0.000304511
		1675.91	0.000309376	1675.91	0.000302016
		1677.83	0.000211438	1677.83	0.000382262
		1679.76	0.000113817	1679.76	0.000368785
		1681.69	4.67772e-05	1681.69	0.000112163
		1683.62	6.80139e-05	1683.62	-0.000151389
		1685.55	0.000168663	1685.55	-6.29896e-05
		1687.48	0.000261079	1687.48	0.000272236
		1689.41	0.000314295	1689.41	0.000552667
		1691.33	0.000347742	1691.33	0.000731583
		1693.26	0.000374762	1693.26	0.000817494
		1695.19	0.000426212	1695.19	0.000865226
		1697.12	0.000496894	1697.12	0.000925476
		1699.05	0.000553237	1699.05	0.000890685
		1700.98	0.000592399	1700.98	0.000800817
		1702.91	0.000603851	1702.91	0.000748678
		1704.83	0.000577012	1704.83	0.000619925
		1706.76	0.00052895	1706.76	0.00041882
		1708.69	0.000471348	1708.69	0.00029119
		1710.62	0.000408079	1710.62	0.000246546
		1712.55	0.000342772	1712.55	0.000194037
		1714.48	0.000275534	1714.48	5.09361e-05
		1716.41	0.000214767	1716.41	-0.000109113
		1718.33	0.000170931	1718.33	-7.71945e-05
		1720.26	0.000139602	1720.26	0.000119287
		1722.19	0.000109817	1722.19	0.000229961
		1724.12	8.20316e-05	1724.12	0.000208038
		1726.05	6.3343e-05	1726.05	0.000192143
		1727.98	5.39204e-05	1727.98	0.000222512
		1729.91	4.47283e-05	1729.91	0.000191634
		1731.83	2.98694e-05	1731.83	1.35849e-05
		1733.76	1.92511e-05	1733.76	-0.000127937
		1735.69	1.98427e-05	1735.69	-3.63907e-05
		1737.62	2.15273e-05	1737.62	9.10282e-05
		1739.55	1.85312e-05	1739.55	6.52366e-05
		1741.48	1.65777e-05	1741.48	2.39539e-05
		1743.41	1.62232e-05	1743.41	4.7999e-05
		1745.33	1.30236e-05	1745.33	5.73391e-05
		1747.26	8.6972e-06	1747.26	1.71535e-05
		1749.19	7.6107e-06	1749.19	-4.1596e-05
		1751.12	9.05349e-06	1751.12	-4.88805e-05
		1753.05	8.78646e-06	1753.05	8.19351e-06
		1754.98	7.27994e-06	1754.98	4.53985e-05
		1756.91	7.68018e-06	1756.91	3.91396e-05
		1758.83	7.04275e-06	1758.83	2.03793e-05
		1760.76	4.54927e-06	1760.76	-4.3669e-06
		1762.69	5.65669e-06	1762.69	7.85246e-06
		1764.62	8.96793e-06	1764.62	5.69251e-05
		1766.55	7.65381e-06	1766.55	6.80991e-05
		1768.48	2.74957e-06	1768.48	2.15156e-05
		1770.4	-1.36525e-06	1770.4	-6.33431e-05
		1772.33	-2.83106e-06	1772.33	-0.00011455
		1774.26	5.89387e-07	1774.26	-4.4367e-05
		1776.19	5.80211e-06	1776.19	6.00379e-05
		1778.12	6.81375e-06	1778.12	6.83879e-05
		1780.05	4.00532e-06	1780.05	2.30115e-05
		1781.98	1.27321e-06	1781.98	-2.2765e-06
		1783.9	7.83747e-07	1783.9	-6.37799e-06
		1785.83	2.2553e-06	1785.83	1.85752e-05
		1787.76	3.7961e-06	1787.76	5.17742e-05
		1789.69	2.87485e-06	1789.69	1.61165e-05
		1791.62	6.25806e-08	1791.62	-6.37026e-05
		1793.55	-4.29972e-07	1793.55	-6.14025e-05
		1795.48	2.56814e-06	1795.48	1.74147e-05
		1797.4	4.29252e-06	1797.4	4.42133e-05
		1799.33	2.29823e-06	1799.33	1.05612e-05
		1801.26	6.57001e-07	1801.26	-7.85157e-06
