# Supplementary material for: ANXA11 biomolecular condensates facilitate protein-lipid phase coupling on lysosomal membranes
Source: Nat Commun. 2025 Mar 21;16:2814. doi: 10.1038/s41467-025-58142-5 (PMC11928461; doi:10.1038/s41467-025-58142-5)
Supplement: Supplementary file 7 — Source Data [file 41467_2025_58142_MOESM7_ESM.zip › Source Data/Figure 4D.xlsx]

## Sheet: Figure 4D
HIS-LCD	+ALG2	+CALC
12.9817	16.8444	9.92366
12.7778	18.7402	15.6422
21.6514	49.283	14.1778
15.4027	19.5319	13.5572
13	215.275	18.7186
37.6667	45.1934	10.0899
15	125.212	11.339
3.33333	17.6247	16.2476
14.4324	9.16589	8.00496
13.5567	30.66	10.4456
27.8116	64.5037	11.1602
19.7514	21.7278	11.3086
20.9694	128.244	14.8276
42.7284	50.3167	14.9773
42.6003	22.0512	11.1724
16.8458	143.425	11.7971
9.93437	9.46565	15.6494
18.4091	113.491	12.0564
15.1901	14.1379	11.018
22.6923	74.3103	11.9734
17.338	9.15098	14.414
35.1382	39.7439	17.2976
12.1429	22.4337	12.4893
15.736	57.6722	12.0101
23.4719	8.62069	12.762
54.9416	56.3488	11.8807
27.2233	158.151	14.7216
19.4607	194.914	11.0954
23.2726	15.3077	15.8909
17.4927	14.9616	9.67066
19.8047	7.58042	14.6667
29.2857	17.0659	20.8243
33.8423	229.429	12.4367
18.0137	49.7654	4.98171
14.4636	6.70498	18.1363
18.8674	40.329	5.71429
23.6667	136.221	11.113
47.5923	16.2146	17.7718
20.4854	13.7704	17.9098
19.9278	144.818	37.6881
16.444	50.9728	10.2567
35.7686	12.8571	12.2047
41.1883	42.0806	17.327
16.5064	12.106	9.64567
19.6196	47.8814	7.37793
15.4796	44.5029	19.9715
27.0195	5.33333	15.3658
9.37561	107.443	21.776
17.0479	117.063	7.03448
14.5408	14.9246	13.1819
41.1389	25.2155	10.8976
35.6158	14.2097	11.7457
23.8853	111.277	12.107
33.0961	25	11.8465
15.6369	22.1784	10.0287
22.9205	39.9117	14.7353
31.3636	91.2765	13.5943
5	14.0884	14.1134
16.4688	17.3781	10.1741
23.7788	35.7601	10.2294
15.663	25.1559	9.66851
15	220.777	11.4525
17.1002	18.6364	10.5612
16.3333	24.3618	9.79866
31.1718	10	10.492
20.0829	8.18182	13.4352
32.7849	14.3616	10.0629
14.0694	13.8777	10.5304
11.3889	30.0716	10.7406
41.3115	92.3286	19.3542
32.1521	44.2828	17.4751
44.4719	17.7887	17.9739
18.6874	176.422	11.4815
32.4624	35.5426	9.94832
17.7982	77.4801	14.7078
20.7102	28	11.4175
17.929	50.7051	9.9943
19.1617	25.9286	11.5242
32.4033	94.0748	10.3325
27.0418	105.147	10.8258
21.2431	113.38	11.3361
16.9116	33.6648	10.5111
16.2069	18.8303	10.7843
23.3603	25.901	13.6111
25.0256	47.7703	14.3767
24.3103	67.7419	13.6403
19.0551	12.5862	12.6634
27.311	53.0265	9.95906
21.0184	33.0941	12.2125
38.0727	68.6756	11.1651
21.1963	21.0746	10.3775
37.7273	109.962	20.203
17.4925	21.5101	5.37903
23.2873	159.039	10.8621
12.2306	22.3487	11.3042
28.7658	12.6189	10.5432
48.3527	14.1406	8.81226
16.3367	66.1987	9.4416
26.8983	37.9358	2.77352
24.6984	12.9358	9.53923
31.3694	48.2246	11.178
22.2704	20.1376	9.7449
17.4682	40.106	10.4203
15.7532	92.0881	10.2571
18.6266	37.1094	19.9753
19.8619	17.2104	10.3458
1.97248	26.5629	15.1796
11	10.5651	20.9753
19.4094	50.9245	2.31884
22.5989	35.5087	12.0809
13.8185	140.166	11.5602
16.8232	72.9572	14.4989
3.57143	197.194	17.1546
19.2157	39.4444	11.2912
23.122	32.6606	21.884
80.6106	58.7482	7.42179
15.6549	54.3618	20.7352
15.9055	47.6534
21.8376	71.3081
31.6582	94.7669
41.1327	3.88578
16.0387	19.9812
14.5183	10.5551
18.1049	11.8797
16.1824	83.6664
12.4961	82.6614
14.5028	125.596
60.7253	14.3471
14.3252	5.44895
36.2279	82.9352
22.9636	28.6701
21.3018	31.1326
16.4007	48.6554
17	47.208
22.612	23.5874
14.4643	71.721
19.9896	45.7569
18.3071	5.64467
15.7182	220.822
18.4509	5.62363
15.1489	35.2652
14.3161	24.8013
24.5711	8.91906
41.0285	29.5852
21.3615	23.1492
18.0387	21.2037
19.1187	10.2409
18.6169	32.0028
19.0331	30.0302
36.6733	187.588
16.5812	198.381
23.0787	20.9759
26.9942	51.8841
122.347	15.8987
31.3122	7.05007
16.9337	38.4889
27.969	30.135
17.9834	34.3708
22.5031	24.4194
36.978	31.9746
26.4286	91.6546
16.6393	64.3646
15.641	41.9792
15	12.8988
13.4579	57.4103
19.1505	25.6806
18.9352	56.5392
33.5123	25.4306
33.7268	53.9313
11.5264	14.3094
24.0109	53.3149
25.8624	59.4264
16.0473	31.0819
34.8403	12.0442
3.92193	174.164
24.6164	32.9023
28.8303	27.1378
21.6804	20.2809
13.6111	11.5412
27.3127	14.6667
15.3558	159.145
9.05032	21.9028
19.9126	34.7612
23.1605	10.6897
63.0697	19.2904
15.8958	26.8624
18.4965	40.1174
31.071	12.0903
41.9641	17.5888
14.9742	60.4242
11.6599	16.6831
46.5365	22.3324
	26.3964
	11.4501
	41.6575
	41.3067
	37.1298
	4.74299
	20.4354
	26.5932
	6.79587
	98.7956
	7.34024
	49.8085
	91.769
	22.4685
	21.4286
	10.2048
	25.8683
	18.7795
	119.321
	6
	44.8105
	33.7088
	5.1799
	13.8042
	31.2733
	23.7684
	22.3028
	27.7923
	30.9743
	97.5708
	21.7391
	15.7143
	21.536
	13.9302
	18.0669
	26.1341
	66.5471
	22.398
	24.7156
	39.3484
	36.6565
	7.29659
	49.5408
	228.743
	18.9789
	21.0976
	95.4951
	11.4428
	53.4748
	28.2937
	41.0505
	57.9443
	14.2527
	32.6797
	79.0514
	145.345
	126.246
	17.95
	56.7165
	47.6337
	45.1189
	15.1067
	14.9113
	27.5131
	63.9029
	180.034
	50.0779
	189.904
	37.4448
	129.177
	38.7909
	22.2989
	24.4876
	6.47469
	9.625
	18.74
	128.19
	12
	10.4639
	8.57143
	10.4023
	18.9139
	30.6378
	48.9111
	15.1469
	10.2576
	45.6577
	17.0408
