# Supplementary material for: ANXA11 biomolecular condensates facilitate protein-lipid phase coupling on lysosomal membranes
Source: Nat Commun. 2025 Mar 21;16:2814. doi: 10.1038/s41467-025-58142-5 (PMC11928461; doi:10.1038/s41467-025-58142-5)
Supplement: Supplementary file 7 — Source Data [file 41467_2025_58142_MOESM7_ESM.zip › Source Data/Figure S2E-J.xlsx]

## Sheet: Figure S2
		Panel G						Panel E			Panel H
		ARD			FL			GUV			FL			ARD			Panel I	FL	error	ARD	Error		Panel J	FL	Error	ARD	Error
		1380	0.24686	0.03128	1380	0.21553	0.01333	1380	0.07419	0.02754	1380	-0.000324225	9.69122e-05	1380	-0.000209871	7.36628e-05	\f:Symbol(a)-helix + random coil	75	1	80	1		\f:Symbol(a)-helix + random coil	4	1	6	1
		1382	0.25679	0.03085	1382	0.2181	0.01327	1382	0.07668	0.02545	1382	-0.000324225	9.69122e-05	1382	-0.000209871	7.36628e-05	\f:Symbol(b)-turn	12	1	15	1		\f:Symbol(b)-turn	0	1	-3	1
		1384	0.26688	0.03019	1384	0.22064	0.01329	1384	0.07926	0.02761	1384	-0.000324225	9.69122e-05	1384	-0.000209871	7.36628e-05	intermolecular parallel \f:Symbol(b)-sheet	8	1	5	1		intermolecular parallel \f:Symbol(b)-sheet	-6	1	-9	1
		1386	0.27712	0.02931	1386	0.22316	0.01339	1386	0.08411	0.03019	1386	-0.000324225	9.69122e-05	1386	-0.000209871	7.36628e-05
		1388	0.28752	0.0282	1388	0.22566	0.01355	1388	0.08587	0.0304	1388	-0.000324225	9.69122e-05	1388	-0.000209871	7.36628e-05
		1390	0.29808	0.02686	1390	0.22813	0.01378	1390	0.08666	0.0288	1390	-0.000324225	9.69122e-05	1390	-0.000209871	7.36628e-05
		1392	0.3088	0.02533	1392	0.23058	0.01407	1392	0.08523	0.03003	1392	-0.000324225	9.69122e-05	1392	-0.000209871	7.36628e-05
		1394	0.32154	0.02295	1394	0.23297	0.01466	1394	0.08466	0.03168	1394	-0.000324225	9.69122e-05	1394	-0.000209871	7.36628e-05
		1396	0.33491	0.02076	1396	0.23579	0.01535	1396	0.08276	0.02923	1396	-0.000384939	9.29815e-05	1396	-0.000387701	9.79447e-05
		1398	0.34648	0.01933	1398	0.23858	0.01587	1398	0.08185	0.02385	1398	-0.000452717	9.30914e-05	1398	-0.000567715	0.000119841
		1400	0.35563	0.01826	1400	0.24106	0.01616	1400	0.08049	0.02171	1400	-0.000518961	9.60145e-05	1400	-0.000725043	0.000134668
		1402	0.36135	0.01735	1402	0.2422	0.0161	1402	0.07528	0.0221	1402	-0.000569652	9.91509e-05	1402	-0.000839268	0.000138862
		1404	0.36453	0.01652	1404	0.24173	0.01585	1404	0.06732	0.02353	1404	-0.000591781	9.90809e-05	1404	-0.000890883	0.000129357
		1406	0.36237	0.01619	1406	0.23867	0.01543	1406	0.05836	0.02277	1406	-0.000575337	9.46861e-05	1406	-0.00086574	0.000108593
		1408	0.35492	0.01629	1408	0.23349	0.0149	1408	0.05159	0.0216	1408	-0.00051476	8.50271e-05	1408	-0.000759908	7.87261e-05
		1410	0.34336	0.01732	1410	0.22572	0.01446	1410	0.04846	0.02085	1410	-0.000413299	7.24974e-05	1410	-0.00059317	4.68356e-05
		1412	0.32982	0.01831	1412	0.21731	0.01402	1412	0.0481	0.02157	1412	-0.000277758	5.69174e-05	1412	-0.000389098	1.66371e-05
		1414	0.31497	0.01971	1414	0.20791	0.01357	1414	0.04404	0.0223	1414	-0.000116689	3.94354e-05	1414	-0.000163296	6.28466e-06
		1416	0.29925	0.02079	1416	0.19908	0.01309	1416	0.03713	0.0208	1416	5.41406e-05	2.27791e-05	1416	5.58048e-05	2.13564e-05
		1418	0.28453	0.02214	1418	0.19037	0.01267	1418	0.03309	0.02128	1418	0.000218276	1.9574e-05	1418	0.000251696	2.542e-05
		1420	0.27184	0.0234	1420	0.18339	0.01235	1420	0.03332	0.02047	1420	0.00035146	3.21296e-05	1420	0.000396837	1.99936e-05
		1422	0.26105	0.02441	1422	0.17805	0.01203	1422	0.03524	0.02154	1422	0.000443465	4.49819e-05	1422	0.000488273	1.0547e-05
		1424	0.25296	0.02507	1424	0.17487	0.01182	1424	0.04069	0.02102	1424	0.000486732	5.24318e-05	1424	0.000525274	1.32185e-05
		1426	0.24741	0.0255	1426	0.17339	0.01163	1426	0.04997	0.02358	1426	0.00048959	5.48295e-05	1426	0.000519996	2.14825e-05
		1428	0.24527	0.02589	1428	0.17422	0.0115	1428	0.06219	0.02896	1428	0.000461683	5.42124e-05	1428	0.000482463	2.62337e-05
		1430	0.24466	0.02655	1430	0.17675	0.01138	1430	0.07532	0.03454	1430	0.000416577	5.15371e-05	1430	0.000423829	2.26838e-05
		1432	0.24666	0.02743	1432	0.18061	0.01133	1432	0.0863	0.03237	1432	0.000360898	4.61303e-05	1432	0.000356106	1.33483e-05
		1434	0.24939	0.02831	1434	0.18441	0.01149	1434	0.09096	0.02861	1434	0.000297398	3.71463e-05	1434	0.000284533	5.34349e-06
		1436	0.25282	0.02891	1436	0.18882	0.01156	1436	0.09001	0.02928	1436	0.000228559	2.61894e-05	1436	0.000211896	1.65502e-05
		1438	0.25503	0.02914	1438	0.19337	0.01165	1438	0.08941	0.03398	1438	0.000157337	1.56901e-05	1438	0.000140472	2.99305e-05
		1440	0.25751	0.02923	1440	0.19857	0.01177	1440	0.09218	0.036	1440	8.93776e-05	9.41094e-06	1440	6.92823e-05	4.26132e-05
		1442	0.26115	0.02927	1442	0.20384	0.01202	1442	0.09927	0.03796	1442	2.64036e-05	8.31463e-06	1442	3.59136e-06	4.93462e-05
		1444	0.26597	0.02928	1444	0.20989	0.01252	1444	0.1049	0.03541	1444	-3.4031e-05	1.0309e-05	1444	-6.32911e-05	5.12891e-05
		1446	0.27094	0.02906	1446	0.2167	0.01313	1446	0.11167	0.03282	1446	-9.51409e-05	1.27587e-05	1446	-0.00013022	4.85131e-05
		1448	0.27506	0.02882	1448	0.22342	0.01386	1448	0.11838	0.03109	1448	-0.000162574	1.4881e-05	1448	-0.000211085	4.49288e-05
		1450	0.2781	0.02854	1450	0.22933	0.01455	1450	0.12206	0.03276	1450	-0.0002287	1.63977e-05	1450	-0.000299637	3.98753e-05
		1452	0.27995	0.02871	1452	0.23405	0.0152	1452	0.11767	0.03174	1452	-0.000288113	1.96049e-05	1452	-0.000389738	3.93249e-05
		1454	0.28038	0.02925	1454	0.23772	0.01595	1454	0.1106	0.03086	1454	-0.000332413	2.51847e-05	1454	-0.000461159	4.79222e-05
		1456	0.28055	0.03049	1456	0.24063	0.01668	1456	0.10638	0.03039	1456	-0.000362464	2.88934e-05	1456	-0.000505149	6.34481e-05
		1458	0.27888	0.03196	1458	0.242	0.01737	1458	0.10269	0.0306	1458	-0.000381353	2.79593e-05	1458	-0.000518369	8.09875e-05
		1460	0.27505	0.03365	1460	0.24136	0.0176	1460	0.09996	0.02903	1460	-0.000390274	2.41421e-05	1460	-0.000500581	9.66501e-05
		1462	0.26681	0.03515	1462	0.23765	0.01742	1462	0.0948	0.02907	1462	-0.000386956	2.14363e-05	1462	-0.00045236	0.000106353
		1464	0.2562	0.03641	1464	0.23146	0.01664	1464	0.09171	0.03006	1464	-0.000363389	2.50064e-05	1464	-0.000370582	0.000105223
		1466	0.24425	0.03789	1466	0.22346	0.01549	1466	0.08964	0.02892	1466	-0.000314009	3.30334e-05	1466	-0.000254501	8.88532e-05
		1468	0.23207	0.03963	1468	0.21446	0.01417	1468	0.08685	0.02729	1468	-0.000235282	3.98524e-05	1468	-0.000111332	6.07086e-05
		1470	0.21925	0.0418	1470	0.20421	0.01282	1470	0.08211	0.02875	1470	-0.000135372	4.48485e-05	1470	4.47804e-05	3.37739e-05
		1472	0.2057	0.04366	1472	0.19216	0.01155	1472	0.07864	0.03141	1472	-2.44981e-05	4.58253e-05	1472	0.000188034	3.77444e-05
		1474	0.19223	0.04511	1474	0.17907	0.0103	1474	0.07878	0.0302	1474	8.48917e-05	4.21247e-05	1474	0.000304179	5.3856e-05
		1476	0.18016	0.04662	1476	0.16637	0.00924	1476	0.07628	0.02763	1476	0.000184139	3.44913e-05	1476	0.000384824	6.02487e-05
		1478	0.1704	0.0476	1478	0.15528	0.00843	1478	0.07234	0.02613	1478	0.000268012	2.50633e-05	1478	0.000436762	5.67862e-05
		1480	0.16402	0.04823	1480	0.1471	0.00801	1480	0.06849	0.02609	1480	0.0003323	1.59262e-05	1480	0.000459635	4.21572e-05
		1482	0.15957	0.0481	1482	0.14094	0.00794	1482	0.06379	0.02277	1482	0.000371346	1.24981e-05	1482	0.00045543	2.41666e-05
		1484	0.15649	0.04774	1484	0.13693	0.00789	1484	0.05519	0.01977	1484	0.000384886	2.14896e-05	1484	0.000425536	2.46367e-05
		1486	0.15396	0.04765	1486	0.13417	0.00773	1486	0.04517	0.01859	1486	0.00037689	3.13939e-05	1486	0.000381132	4.27081e-05
		1488	0.15302	0.04784	1488	0.13344	0.00731	1488	0.03719	0.01752	1488	0.000358923	3.71518e-05	1488	0.000334225	5.70584e-05
		1490	0.15439	0.0485	1490	0.13517	0.00716	1490	0.03138	0.01573	1490	0.000344025	3.71896e-05	1490	0.000297483	6.11773e-05
		1492	0.15754	0.04944	1492	0.13822	0.00707	1492	0.02555	0.01189	1492	0.000338071	3.38177e-05	1492	0.000284886	5.81488e-05
		1494	0.16134	0.05049	1494	0.14156	0.007	1494	0.0215	0.0106	1494	0.000341184	2.76052e-05	1494	0.000294187	5.57576e-05
		1496	0.16471	0.05099	1496	0.14431	0.00656	1496	0.01808	0.00951	1496	0.000344676	2.86867e-05	1496	0.00031138	5.47248e-05
		1498	0.16801	0.0509	1498	0.1474	0.00591	1498	0.01596	0.00883	1498	0.0003382	3.53139e-05	1498	0.000315369	5.40982e-05
		1500	0.17293	0.05093	1500	0.15226	0.00541	1500	0.01325	0.01	1500	0.000313728	4.15049e-05	1500	0.000298454	5.40158e-05
		1502	0.17932	0.05108	1502	0.15795	0.00502	1502	0.016	0.01102	1502	0.000266757	4.29545e-05	1502	0.000262667	5.21271e-05
		1504	0.18694	0.05058	1504	0.1668	0.0051	1504	0.01851	0.01529	1504	0.000199109	3.68331e-05	1504	0.000210951	4.27222e-05
		1506	0.1965	0.04902	1506	0.17618	0.00541	1506	0.01621	0.01391	1506	0.000114824	2.27876e-05	1506	0.000144998	2.42059e-05
		1508	0.20728	0.04709	1508	0.18751	0.0059	1508	0.01318	0.00846	1508	2.55331e-05	1.17164e-05	1508	7.26722e-05	1.63247e-05
		1510	0.21879	0.04542	1510	0.19716	0.00627	1510	0.01134	0.00718	1510	-6.01264e-05	2.78883e-05	1510	5.97268e-06	3.60459e-05
		1512	0.22824	0.04387	1512	0.20664	0.00657	1512	0.01136	0.00896	1512	-0.000126398	4.29488e-05	1512	-4.21352e-05	5.2845e-05
		1514	0.23668	0.04271	1514	0.21429	0.00683	1514	0.01109	0.00881	1514	-0.000162916	4.76889e-05	1514	-6.31079e-05	5.40536e-05
		1516	0.24447	0.04272	1516	0.21983	0.00705	1516	0.01239	0.00612	1516	-0.000162931	4.30799e-05	1516	-5.35394e-05	4.2438e-05
		1518	0.25159	0.04335	1518	0.22363	0.00709	1518	0.01159	0.00635	1518	-0.000123972	3.19445e-05	1518	-2.08718e-05	1.61752e-05
		1520	0.25775	0.04405	1520	0.22745	0.00706	1520	0.00889	0.00761	1520	-5.61736e-05	1.78898e-05	1520	2.49977e-05	4.44464e-05
		1522	0.26436	0.04451	1522	0.23264	0.0069	1522	0.0088	0.00731	1522	2.83577e-05	1.39412e-05	1522	6.34959e-05	9.83522e-05
		1524	0.27283	0.04518	1524	0.23909	0.0067	1524	0.00818	0.00717	1524	0.000108047	2.34892e-05	1524	8.47591e-05	0.000147538
		1526	0.283	0.04618	1526	0.24536	0.00661	1526	0.0094	0.00751	1526	0.00016333	3.19382e-05	1526	8.13282e-05	0.000178841
		1528	0.29358	0.04589	1528	0.25258	0.00678	1528	0.0105	0.00587	1528	0.000183401	3.41762e-05	1528	5.85736e-05	0.000184987
		1530	0.30388	0.04402	1530	0.25901	0.00692	1530	0.00984	0.00681	1530	0.000158189	3.06963e-05	1530	1.39389e-05	0.000156488
		1532	0.31289	0.04023	1532	0.26765	0.00715	1532	0.01069	0.00597	1532	8.11412e-05	2.41252e-05	1532	-5.99227e-05	0.000101745
		1534	0.32079	0.0358	1534	0.27653	0.00746	1534	0.01182	0.00832	1534	-5.28781e-05	2.44117e-05	1534	-0.000167461	3.4524e-05
		1536	0.3283	0.03207	1536	0.28702	0.00786	1536	0.01547	0.01079	1536	-0.000228436	3.42882e-05	1536	-0.000300095	4.50049e-05
		1538	0.33745	0.03027	1538	0.29626	0.00829	1538	0.01733	0.01311	1538	-0.000420553	4.67269e-05	1538	-0.000442519	9.35878e-05
		1540	0.34889	0.03118	1540	0.30381	0.00865	1540	0.01965	0.01348	1540	-0.000593156	5.58145e-05	1540	-0.000574117	0.000118513
		1542	0.36077	0.03298	1542	0.31092	0.00877	1542	0.02065	0.01251	1542	-0.000719234	5.8832e-05	1542	-0.0006763	0.000105523
		1544	0.3712	0.03664	1544	0.31604	0.00886	1544	0.02059	0.0109	1544	-0.000776895	5.48921e-05	1544	-0.000732731	6.10153e-05
		1546	0.3769	0.04129	1546	0.31776	0.00886	1546	0.02005	0.00994	1546	-0.000754324	4.50334e-05	1546	-0.000733429	8.79347e-06
		1548	0.37702	0.04727	1548	0.31242	0.00891	1548	0.01999	0.00811	1548	-0.000653231	3.04863e-05	1548	-0.000669609	7.76392e-05
		1550	0.37099	0.05237	1550	0.30144	0.00887	1550	0.02048	0.0089	1550	-0.000489447	1.92933e-05	1550	-0.000540621	0.000133053
		1552	0.35966	0.05536	1552	0.28591	0.00882	1552	0.02278	0.0108	1552	-0.000281893	2.55675e-05	1552	-0.000360912	0.000165803
		1554	0.34428	0.05533	1554	0.26973	0.00881	1554	0.01942	0.00846	1554	-6.3997e-05	3.91651e-05	1554	-0.000160725	0.000172347
		1556	0.32732	0.05311	1556	0.25522	0.00882	1556	0.01733	0.00811	1556	0.000135581	4.78413e-05	1556	2.45118e-05	0.000157403
		1558	0.31082	0.0498	1558	0.24267	0.00851	1558	0.01886	0.00998	1558	0.000277962	4.7361e-05	1558	0.000168765	0.00011805
		1560	0.29798	0.04707	1560	0.2318	0.00814	1560	0.02494	0.01358	1560	0.00035009	3.88535e-05	1560	0.000259154	6.74192e-05
		1562	0.2895	0.04568	1562	0.22186	0.00768	1562	0.02745	0.0116	1562	0.000355246	2.75478e-05	1562	0.000300528	1.58821e-05
		1564	0.2853	0.04525	1564	0.21384	0.00723	1564	0.02627	0.0092	1564	0.000318033	2.10717e-05	1564	0.000308077	3.41778e-05
		1566	0.28153	0.04457	1566	0.20916	0.00698	1566	0.02498	0.009	1566	0.000260385	2.32782e-05	1566	0.00029827	6.34875e-05
		1568	0.27678	0.04391	1568	0.20547	0.00696	1568	0.02331	0.00873	1568	0.000203636	2.84722e-05	1568	0.000285951	7.85032e-05
		1570	0.27073	0.04386	1570	0.2032	0.00703	1570	0.02303	0.01169	1570	0.000158905	3.13534e-05	1570	0.000280901	8.37363e-05
		1572	0.26584	0.04484	1572	0.20012	0.007	1572	0.02323	0.00986	1572	0.000131798	2.85396e-05	1572	0.000287594	9.06142e-05
		1574	0.26199	0.04499	1574	0.19796	0.00686	1574	0.0245	0.00814	1574	0.000120742	2.20024e-05	1574	0.000303295	9.83524e-05
		1576	0.25974	0.04415	1576	0.1958	0.00679	1576	0.02613	0.00864	1576	0.000123298	1.77376e-05	1576	0.000313927	0.00010371
		1578	0.25886	0.04228	1578	0.19505	0.00683	1578	0.03371	0.01511	1578	0.00013417	2.17008e-05	1578	0.000309619	9.77276e-05
		1580	0.25925	0.03989	1580	0.19513	0.00681	1580	0.03998	0.02076	1580	0.000149329	2.66261e-05	1580	0.00027787	8.18007e-05
		1582	0.26044	0.03673	1582	0.19589	0.00678	1582	0.04477	0.02369	1582	0.000152952	2.69577e-05	1582	0.000220427	6.32669e-05
		1584	0.26294	0.03345	1584	0.19628	0.00677	1584	0.04501	0.02478	1584	0.000143652	2.18641e-05	1584	0.000146961	4.65771e-05
		1586	0.26618	0.03026	1586	0.19597	0.00693	1586	0.0472	0.02638	1586	0.000123933	1.35473e-05	1586	7.81874e-05	3.4161e-05
		1588	0.26858	0.02651	1588	0.19565	0.0071	1588	0.04842	0.0268	1588	0.000109856	7.88565e-06	1588	3.0776e-05	2.7085e-05
		1590	0.26881	0.02231	1590	0.19576	0.00726	1590	0.04917	0.02676	1590	0.000109374	1.21788e-05	1590	1.18414e-05	3.11227e-05
		1592	0.269	0.01863	1592	0.19642	0.00737	1592	0.0498	0.02683	1592	0.00012518	1.88049e-05	1592	2.27719e-05	3.92821e-05
		1594	0.27095	0.01723	1594	0.19862	0.00755	1594	0.05093	0.02782	1594	0.00015418	2.20434e-05	1594	6.00806e-05	4.61657e-05
		1596	0.27448	0.01712	1596	0.20138	0.00776	1596	0.05086	0.02799	1596	0.000187531	2.21039e-05	1596	0.000117344	4.48873e-05
		1598	0.27876	0.01763	1598	0.20493	0.00793	1598	0.0492	0.02616	1598	0.000214792	2.01414e-05	1598	0.000185286	3.44613e-05
		1600	0.28422	0.01846	1600	0.20919	0.00803	1600	0.04658	0.02262	1600	0.00022498	1.87346e-05	1600	0.000244196	2.42686e-05
		1602	0.29138	0.01943	1602	0.21541	0.0082	1602	0.04646	0.02114	1602	0.000219596	1.89444e-05	1602	0.000281152	2.88936e-05
		1604	0.29982	0.02019	1604	0.22353	0.00833	1604	0.04919	0.0219	1604	0.000201411	2.164e-05	1604	0.00028811	3.39973e-05
		1606	0.30937	0.02004	1606	0.23327	0.00847	1606	0.05068	0.02302	1606	0.000176222	2.54818e-05	1606	0.000277238	3.09881e-05
		1608	0.32001	0.01917	1608	0.24365	0.00857	1608	0.05136	0.02278	1608	0.000146096	3.16038e-05	1608	0.000256187	2.15222e-05
		1610	0.33199	0.01795	1610	0.25439	0.00865	1610	0.05049	0.02134	1610	0.000113759	3.90291e-05	1610	0.000233974	1.05467e-05
		1612	0.34551	0.01678	1612	0.26583	0.00863	1612	0.05111	0.02004	1612	8.6476e-05	4.66393e-05	1612	0.000213876	8.40559e-06
		1614	0.359	0.01628	1614	0.27767	0.00851	1614	0.05115	0.02106	1614	7.52381e-05	5.04825e-05	1614	0.000202675	1.55226e-05
		1616	0.37325	0.01696	1616	0.29029	0.00854	1616	0.05305	0.02004	1616	8.82147e-05	4.88555e-05	1616	0.000204578	2.29206e-05
		1618	0.38671	0.01764	1618	0.30388	0.00859	1618	0.05507	0.02129	1618	0.000129414	4.11472e-05	1618	0.000219058	3.13156e-05
		1620	0.40144	0.01784	1620	0.31824	0.00851	1620	0.05326	0.02099	1620	0.000189882	3.07358e-05	1620	0.000250812	3.65742e-05
		1622	0.41716	0.01762	1622	0.33407	0.00839	1622	0.05194	0.02204	1622	0.000265158	1.91241e-05	1622	0.000301762	3.65619e-05
		1624	0.4358	0.01843	1624	0.35086	0.00835	1624	0.05089	0.02143	1624	0.000346233	1.25273e-05	1624	0.000367999	3.33392e-05
		1626	0.45761	0.02118	1626	0.36873	0.00858	1626	0.0524	0.02107	1626	0.000436143	1.51524e-05	1626	0.000439982	3.18157e-05
		1628	0.48164	0.02454	1628	0.38789	0.00883	1628	0.05237	0.01991	1628	0.000533678	2.00253e-05	1628	0.000507536	2.94542e-05
		1630	0.50587	0.02668	1630	0.40835	0.00892	1630	0.05214	0.01855	1630	0.000640103	2.36445e-05	1630	0.000573039	2.15319e-05
		1632	0.53003	0.02759	1632	0.43181	0.00888	1632	0.04897	0.01615	1632	0.000743535	2.65074e-05	1632	0.000633299	8.54745e-06
		1634	0.55627	0.02756	1634	0.45725	0.00892	1634	0.04816	0.01577	1634	0.000829512	3.06969e-05	1634	0.000681156	8.86215e-06
		1636	0.58558	0.02666	1636	0.48559	0.00894	1636	0.04873	0.01793	1636	0.000879113	3.29568e-05	1636	0.000698338	1.94763e-05
		1638	0.61579	0.02322	1638	0.51665	0.00905	1638	0.05005	0.01932	1638	0.000877685	3.15465e-05	1638	0.000665738	3.05185e-05
		1640	0.64799	0.01934	1640	0.55221	0.00931	1640	0.05019	0.0181	1640	0.000814348	2.73658e-05	1640	0.000565217	4.42406e-05
		1642	0.68264	0.01556	1642	0.59362	0.00963	1642	0.05226	0.01777	1642	0.000685181	2.72271e-05	1642	0.000390916	5.82609e-05
		1644	0.72209	0.01393	1644	0.64074	0.01014	1644	0.05445	0.01974	1644	0.000483046	3.78254e-05	1644	0.000149639	7.84646e-05
		1646	0.76249	0.01343	1646	0.69298	0.01052	1646	0.05616	0.02202	1646	0.000208202	5.72507e-05	1646	-0.000144212	0.000105822
		1648	0.80565	0.01454	1648	0.74728	0.01087	1648	0.0581	0.02284	1648	-0.000140362	7.81524e-05	1648	-0.000471856	0.000134672
		1650	0.85105	0.01392	1650	0.80186	0.01046	1650	0.05661	0.02058	1650	-0.000540743	9.66247e-05	1650	-0.000815445	0.000157149
		1652	0.8952	0.01205	1652	0.85423	0.00901	1652	0.05616	0.0189	1652	-0.000968577	0.000104529	1652	-0.00115	0.000164952
		1654	0.93255	0.01034	1654	0.90191	0.00757	1654	0.05599	0.01952	1654	-0.00139	9.90192e-05	1654	-0.00145	0.000154186
		1656	0.96159	0.00849	1656	0.94312	0.00608	1656	0.0579	0.02155	1656	-0.00176	7.9374e-05	1656	-0.00169	0.000131022
		1658	0.98321	0.00636	1658	0.97347	0.00444	1658	0.05921	0.0217	1658	-0.00207	5.47316e-05	1658	-0.00185	0.000103138
		1660	0.99519	0.00322	1660	0.99265	0.0019	1660	0.06141	0.02269	1660	-0.00228	3.74622e-05	1660	-0.00193	8.34778e-05
		1662	0.99602	0.00139	1662	0.99837	0.00103	1662	0.06129	0.02171	1662	-0.00239	4.14201e-05	1662	-0.00192	7.26908e-05
		1664	0.98739	0.00467	1664	0.99133	0.0031	1664	0.06078	0.02096	1664	-0.00237	5.6599e-05	1664	-0.00185	6.88148e-05
		1666	0.97086	0.00764	1666	0.97369	0.00463	1666	0.06228	0.0215	1666	-0.00224	6.97568e-05	1666	-0.00171	6.34599e-05
		1668	0.94711	0.01049	1668	0.94724	0.00591	1668	0.06464	0.02272	1668	-0.00202	7.33113e-05	1668	-0.00154	5.74133e-05
		1670	0.91495	0.01427	1670	0.9134	0.00684	1670	0.06516	0.02208	1670	-0.00173	6.56872e-05	1670	-0.00135	5.14029e-05
		1672	0.88078	0.01669	1672	0.87208	0.00759	1672	0.0654	0.02191	1672	-0.00141	4.73472e-05	1672	-0.00115	4.47923e-05
		1674	0.84659	0.01939	1674	0.82611	0.00803	1674	0.06567	0.02189	1674	-0.0011	2.51501e-05	1674	-0.00095094	3.23731e-05
		1676	0.81198	0.02399	1676	0.77809	0.00774	1676	0.06556	0.0212	1676	-0.000802942	1.81442e-05	1676	-0.000764807	2.48635e-05
		1678	0.77395	0.02982	1678	0.72874	0.00709	1678	0.06624	0.01827	1678	-0.000534545	3.24896e-05	1678	-0.000589611	5.72213e-05
		1680	0.73272	0.03553	1680	0.67719	0.00622	1680	0.06682	0.01673	1680	-0.000294254	4.44286e-05	1680	-0.000422486	0.000111018
		1682	0.68919	0.04123	1682	0.62324	0.00557	1682	0.07006	0.01613	1682	-7.27552e-05	5.13724e-05	1682	-0.000251882	0.000171635
		1684	0.64326	0.04633	1684	0.56801	0.00504	1684	0.07287	0.01585	1684	0.000137334	5.16689e-05	1684	-7.44954e-05	0.000230232
		1686	0.59472	0.05048	1686	0.51044	0.00451	1686	0.07554	0.01564	1686	0.000346912	4.60613e-05	1686	0.000113181	0.000278918
		1688	0.54626	0.0529	1688	0.45283	0.00411	1688	0.07643	0.01526	1688	0.000557412	3.39353e-05	1688	0.000310018	0.000309703
		1690	0.49708	0.05337	1690	0.39693	0.00393	1690	0.07819	0.01555	1690	0.000766801	2.0069e-05	1690	0.000507688	0.000322094
		1692	0.44879	0.05201	1692	0.34485	0.00399	1692	0.07823	0.01479	1692	0.000962873	1.073e-05	1692	0.000693544	0.000314948
		1694	0.40168	0.04918	1694	0.29691	0.00424	1694	0.0804	0.01395	1694	0.00113	1.33243e-05	1694	0.000851222	0.000290702
		1696	0.36014	0.04588	1696	0.25407	0.00449	1696	0.08185	0.01691	1696	0.00126	1.9278e-05	1696	0.000967885	0.00025409
		1698	0.32365	0.04177	1698	0.21878	0.00506	1698	0.09057	0.01795	1698	0.00133	2.4077e-05	1698	0.00104	0.000213166
		1700	0.29209	0.03709	1700	0.19151	0.00566	1700	0.09897	0.01889	1700	0.00135	2.69634e-05	1700	0.00107	0.000176561
		1702	0.26416	0.03142	1702	0.17066	0.00639	1702	0.11256	0.01875	1702	0.00133	3.05044e-05	1702	0.00107	0.000147385
		1704	0.24051	0.02525	1704	0.15423	0.0072	1704	0.12506	0.01618	1704	0.00127	3.71822e-05	1704	0.00105	0.000129051
		1706	0.22101	0.01934	1706	0.14232	0.0082	1706	0.14481	0.01577	1706	0.0012	4.65116e-05	1706	0.001	0.000116691
		1708	0.20508	0.01401	1708	0.13473	0.00933	1708	0.16951	0.01755	1708	0.00111	5.66366e-05	1708	0.000951714	0.000107349
		1710	0.19192	0.0101	1710	0.13119	0.01059	1710	0.20506	0.02287	1710	0.001	6.57469e-05	1710	0.000897275	9.61477e-05
		1712	0.18247	0.01009	1712	0.1317	0.01196	1712	0.25329	0.03097	1712	0.000895112	7.10864e-05	1712	0.000837972	8.17971e-05
		1714	0.17576	0.01496	1714	0.13516	0.01364	1714	0.31328	0.03545	1714	0.000783601	7.0118e-05	1714	0.000768081	6.14719e-05
		1716	0.17207	0.02211	1716	0.14184	0.01583	1716	0.39357	0.05076	1716	0.000661199	6.06694e-05	1716	0.000679942	3.51453e-05
		1718	0.17192	0.03051	1718	0.15099	0.01851	1718	0.49272	0.06955	1718	0.000522805	4.10123e-05	1718	0.000564893	3.6418e-05
		1720	0.17544	0.03861	1720	0.16171	0.02156	1720	0.61137	0.08491	1720	0.00035986	1.18928e-05	1720	0.000415528	8.61206e-05
		1722	0.1822	0.04641	1722	0.17372	0.02482	1722	0.72288	0.0856	1722	0.000168506	2.9828e-05	1722	0.000229304	0.000151198
		1724	0.19018	0.05386	1724	0.18643	0.02823	1724	0.81849	0.08087	1724	-5.32578e-05	7.20041e-05	1724	1.26579e-05	0.000221961
		1726	0.1989	0.06112	1726	0.20047	0.03177	1726	0.89624	0.06093	1726	-0.000296807	0.000114286	1726	-0.000222438	0.000292733
		1728	0.2073	0.06752	1728	0.2144	0.03532	1728	0.95088	0.04302	1728	-0.000556396	0.000152139	1728	-0.000458298	0.000356387
		1730	0.21425	0.07268	1730	0.22792	0.03865	1730	0.9684	0.02969	1730	-0.000818671	0.00018176	1730	-0.000675324	0.000409354
		1732	0.2185	0.07624	1732	0.23951	0.04153	1732	0.96776	0.05171	1732	-0.00106	0.000198927	1732	-0.000850786	0.000444518
		1734	0.21944	0.078	1734	0.24818	0.04361	1734	0.94293	0.06596	1734	-0.00126	0.000201205	1734	-0.000970196	0.000459254
		1736	0.21629	0.07749	1736	0.25206	0.0447	1736	0.8832	0.06917	1736	-0.00139	0.000188168	1736	-0.00102	0.000446803
		1738	0.20876	0.07492	1738	0.24987	0.04472	1738	0.77966	0.07243	1738	-0.00142	0.000161562	1738	-0.000989552	0.000406214
		1740	0.19663	0.07028	1740	0.24133	0.04356	1740	0.65489	0.06582	1740	-0.00133	0.000126616	1740	-0.000880633	0.000339641
		1742	0.18126	0.06411	1742	0.22591	0.04113	1742	0.51549	0.05475	1742	-0.00113	8.97955e-05	1742	-0.000700876	0.000255976
		1744	0.16289	0.05631	1744	0.20402	0.03737	1744	0.37658	0.04547	1744	-0.00083257	6.39553e-05	1744	-0.000469795	0.000165284
		1746	0.1427	0.04783	1746	0.17736	0.03262	1746	0.26942	0.03985	1746	-0.000480357	6.2689e-05	1746	-0.0002136	8.03593e-05
		1748	0.1212	0.03912	1748	0.14825	0.02732	1748	0.19364	0.03164	1748	-0.000110199	7.83953e-05	1748	3.93857e-05	5.40669e-05
		1750	0.10039	0.031	1750	0.11992	0.02199	1750	0.14589	0.02501	1750	0.000237837	9.37436e-05	1750	0.000264253	0.00011224
		1752	0.08158	0.02357	1752	0.09376	0.01709	1752	0.10999	0.02307	1752	0.000526529	0.000101774	1752	0.000442312	0.000169838
		1754	0.06553	0.01738	1754	0.07143	0.01286	1754	0.08629	0.02348	1754	0.000730093	0.000101142	1754	0.000561894	0.000209113
		1756	0.05283	0.01235	1756	0.0535	0.00944	1756	0.07072	0.02437	1756	0.000836466	9.36917e-05	1756	0.00062105	0.000226757
		1758	0.04287	0.00843	1758	0.04009	0.00679	1758	0.06104	0.02381	1758	0.000849449	8.24895e-05	1758	0.000621343	0.000222877
		1760	0.03561	0.00533	1760	0.0303	0.00502	1760	0.05325	0.0247	1760	0.000790142	7.02655e-05	1760	0.000574309	0.000203873
		1762	0.03018	0.00312	1762	0.02331	0.00399	1762	0.04732	0.02537	1762	0.000682865	5.88709e-05	1762	0.000493503	0.000176316
		1764	0.02624	0.00189	1764	0.0187	0.00349	1764	0.04269	0.02491	1764	0.000554471	4.84865e-05	1764	0.000398874	0.000146692
		1766	0.02324	0.00135	1766	0.0158	0.00318	1766	0.04034	0.02646	1766	0.000424357	3.95355e-05	1766	0.00030279	0.000116292
		1768	0.02079	0.00119	1768	0.01367	0.00288	1768	0.03681	0.02605	1768	0.000308507	3.17128e-05	1768	0.000216867	8.80692e-05
		1770	0.01877	0.00122	1770	0.01169	0.00252	1770	0.03369	0.02541	1770	0.000214198	2.43738e-05	1770	0.000146281	6.35916e-05
		1772	0.01692	0.00143	1772	0.00964	0.00219	1772	0.03079	0.02348	1772	0.000142591	1.76371e-05	1772	9.08369e-05	4.49321e-05
		1774	0.01509	0.00167	1774	0.00794	0.00192	1774	0.03017	0.02393	1774	9.27427e-05	1.31327e-05	1774	5.00751e-05	3.45057e-05
		1776	0.01319	0.00187	1776	0.00629	0.00178	1776	0.02844	0.02415	1776	5.97753e-05	1.09384e-05	1776	2.19284e-05	3.25135e-05
		1778	0.01133	0.00223	1778	0.005	0.0017	1778	0.02779	0.02378	1778	5.97753e-05	1.09384e-05	1778	2.19284e-05	3.25135e-05
		1780	0.00954	0.00212	1780	0.0039	0.00145	1780	0.02576	0.0222	1780	5.97753e-05	1.09384e-05	1780	2.19284e-05	3.25135e-05
		1782	0.00784	0.00185	1782	0.00306	0.00116	1782	0.02314	0.01951	1782	5.97753e-05	1.09384e-05	1782	2.19284e-05	3.25135e-05
		1784	0.00623	0.00142	1784	0.00249	0.000838267	1784	0.02082	0.0188	1784	5.97753e-05	1.09384e-05	1784	2.19284e-05	3.25135e-05
		1786	0.00471	0.000836615	1786	0.00219	0.000515042	1786	0.02106	0.02089	1786	5.97753e-05	1.09384e-05	1786	2.19284e-05	3.25135e-05
		1788	0.00328	0.00022364	1788	0.00215	0.000459926	1788	0.02119	0.0238	1788	5.97753e-05	1.09384e-05	1788	2.19284e-05	3.25135e-05
		1790	0.00194	0.00089096	1790	0.00239	0.000874173	1790	0.01968	0.02369	1790	5.97753e-05	1.09384e-05	1790	2.19284e-05	3.25135e-05
