# Supplementary material for: ANXA11 biomolecular condensates facilitate protein-lipid phase coupling on lysosomal membranes
Source: Nat Commun. 2025 Mar 21;16:2814. doi: 10.1038/s41467-025-58142-5 (PMC11928461; doi:10.1038/s41467-025-58142-5)
Supplement: Supplementary file 7 — Source Data [file 41467_2025_58142_MOESM7_ESM.zip › Source Data/Figure 5C.xlsx]

## Sheet: Figure 5C
Lysosomes	+ANXA11	+ANXA11 +ALG2	+ANXA11 +CALC
1.47365	1.39983	1.21687	1.63884
1.36109	1.66543	1.24005	1.2441
1.27352	1.43331	1.33995	1.01422
1.3416	1.15475	1.16929	1.07415
1.2927	1.63374	1.23766	1.02913
1.23103	1.13423	1.24735	1.19527
1.46002	1.40261	1.20196	1.2757
1.11714	1.23553	1.36692	1.30213
1.29907	1.60297	1.09391	1.32422
1.14044	1.09545	1.28437	1.19246
1.17904	1.14684	1.37192	1.58907
1.29651	1.26621	1.31972	1.24599
1.51522	1.17771	1.35773	1.11762
1.16371	1.03846	1.09842	1.0118
1.04459	1.10068	1.09563	1.2654
1.26349	1.44482	1.05419	1.2656
1.0345	1.13839	1.31466	1.58274
1.02605	1.28201	1.33493	1.27599
1.26199	1.18707	1.27137	1.01969
1.19568	1.19425	1.37479	1.2326
1.32391	1.00927	1.57287	1.64692
1.20514	1.12645	1.34747	1.21425
1.12116	1.27785	1.09868	0.989595
1.37596	1.44367	1.1893	1.06755
1.16459	1.28808	1.21634	1.0431
1.6231	1.15264	1.15097	1.40152
1.24008	1.24225	1.24498	1.61309
1.11045	1.31596	1.22839	1.2676
1.32488	1.20031	1.45835	1.12938
1.1965	1.13421	1.63681	1.24694
1.22102	1.18732	1.53032	1.27782
1.10828	1.1162	1.34973	1.17881
1.16142	1.11555	1.29598	1.51821
1.31775	1.20226	1.4571	1.23533
1.11303	1.29679	1.18332	1.10586
1.26685	1.00798	1.04016	1.12815
1.10882	1.08174	1.37841	1.50632
1.06118	1.322	1.06803	1.15509
1.20937	1.62436	1.41736	1.15138
1.13377	1.14733	1.26369	1.14187
1.07502	1.32871	1.19573	1.15934
1.12612	1.10198	1.26718	1.2064
1.10698	1.12171	1.54601	1.37089
1.05039	1.16313	1.46567	1.33963
1.03828	1.43166	1.32725	1.12201
1.41277	1.15976	1.21534	1.05037
1.31319	1.25633	1.36203	1.32301
1.09327	1.24585	1.35488	1.44378
1.06911	1.13946	1.1662	1.66347
1.04705	1.16037	1.73498	1.10365
1.15585	1.20757	1.71813	1.04827
1.48063	1.24836	1.2357	1.03277
1.41261	1.06059	1.25114	0.939448
0.903979	1.07043	1.18013	1.2919
1.13209	1.11628	1.08913	1.25605
1.10605	1.31921	1.21376	1.18714
1.03756	1.26904	1.26539	1.34885
1.53747	1.30179	1.20525	1.17833
1.37964	1.43843	1.21743	1.19912
1.32199	1.19549	1.31095	1.24439
1.54631	1.22412	1.17613	1.54566
1.01133	1.12177	1.63596	1.41345
0.974163	1.6112	1.16573	1.4391
1.51542	0.995666	1.16323	1.17681
0.956324	0.981376	1.1244	1.01543
1.03103	1.08276	1.21802	1.04794
1.86176	0.991047	1.40689	1.13785
1.54234	1.1759	1.21471	1.15464
1.52731	1.26053	1.20413	0.989709
1.5424	1.20997	1.23446	1.08435
1.38565	1.36106	1.26789	1.00277
1.57458	1.21285	1.10186	1.18204
1.23718	1.31671	1.26418	1.18296
1.25701	1.2604	1.14202	1.12658
1.39934	1.17163	1.67096	1.14618
1.48964	1.29835	1.36392	1.03807
1.33988	1.16773	1.26844	1.02859
1.60436	1.3631	2.19171	1.22228
1.38305	1.36172	1.33719	1.18396
1.21168	1.27859	1.7057	1.12724
1.16492	1.02157	1.54231	1.26245
1.2419	1.30964	1.26829	1.54313
1.201	1.42742	1.12395
1.17762	1.49775	1.22697
1.11225	1.04226	1.18963
1.38007	1.04826	1.11915
1.2662	1.51821	1.25866
1.44357	1.43246	1.43532
1.05061	1.29525	1.28203
1.09881	1.62804	1.8477
1.08432	1.2542	1.16559
1.23657	1.03622	1.29231
1.09751	1.15407	1.56015
1.09037	1.28679	1.16677
1.31008	1.1115	1.18867
1.53065	1.33938	1.19845
1.37503	1.2071	1.13959
1.56029	1.06946	1.3659
1.04263	0.93474	1.21929
1.35916	0.877674	1.20414
1.116	1.128	1.26374
1.25799	1.20603	1.34658
1.11856	1.16033	1.32394
1.1583	1.36924	1.3554
1.17661	1.42409	1.36149
1.03847	1.13838	1.3268
0.963592	1.25184	1.25398
1.09969	1.29072	1.85916
1.07961	1.16322	1.38537
1.25337	1.28236	1.78165
1.43482	1.4341	1.32627
1.20671	1.3342	1.50204
1.11412	1.18954	1.27941
1.04724	1.33593	1.32073
1.09272		1.1683
1.19169		1.17272
1.24311		1.11648
1.17688		1.15369
1.34412		1.13178
1.35772		1.28241
1.22092		1.29399
1.22676		1.43947
1.11972		1.39831
		1.22547
		1.34724
		1.14936
		1.28731
		1.38067
		1.46473
		1.50535
		1.22622
		1.38442
		1.25386
		1.1685
		1.44253
		1.30776
		1.22412
		1.19516
		1.2708
		1.49422
		1.48863
		1.11955
		1.56679
		1.3482
		1.46862
		1.42766
