# Supplementary material for: ANXA11 biomolecular condensates facilitate protein-lipid phase coupling on lysosomal membranes
Source: Nat Commun. 2025 Mar 21;16:2814. doi: 10.1038/s41467-025-58142-5 (PMC11928461; doi:10.1038/s41467-025-58142-5)
Supplement: Supplementary file 7 — Source Data [file 41467_2025_58142_MOESM7_ESM.zip › Source Data/Figure 4E.xlsx]

## Sheet: Sheet1
Time	ANXA11-FL		+ALG2		+CALC
	Mean	SD	Mean	SD	Mean	SD
0	1	0	1	0	1	0
0.091	0.989147	0.008054	0.97894	0.009014	0.985689	0.024257
0.182	0.944366	0.02628	1.01715	0.030896	1.02801	0.021016
0.273	0.983125	0.010589	0.98804	0.034129	1.00948	0.021995
0.364	0.976561	0.017821	1.00879	0.017051	1.03112	0.038266
0.455	0.957418	0.010074	1.01903	0.012913	1.03628	0.029813
0.546	0.989335	0.037782	1.00752	0.030129	1.04117	0.032509
0.637	0.980729	0.027521	1.0047	0.0312	1.00515	0.024421
0.728	0.981646	0.033587	0.95517	0.062532	1.01489	0.027591
0.819	1.02186	0.0286	1.01301	0.04013	1.04743	0.029301
0.91	0.970273	0.047073	1.01249	0.033719	0.999413	0.016111
1.001	1.01637	0.047198	1.03422	0.024735	1.01166	0.01311
1.092	1.02269	0.034376	1.03395	0.00736	1.01218	0.013306
1.183	1.00135	0.018703	0.988263	0.033863	1.01088	0.000477
1.274	0.993215	0.026218	1.01206	0.022545	1.00536	0.014783
1.365	0.999472	0.025247	1.02917	0.019591	0.994106	0.034901
1.456	1.03628	0.01758	0.97751	0.011064	1.02034	0.037733
1.547	1.01621	0.021863	1.01973	0.03414	1.06111	0.019924
1.638	0.984613	0.010491	0.98679	0.022973	1.01289	0.017218
1.729	1.01909	0.024378	1.0075	0.008106	1.03776	0.043666
1.82	0	0	0	0	0	0
1.911	0.044799	0.023356	0.05631	0.01291	0.127108	0.037686
2.002	0.05061	0.013837	0.040003	0.020234	0.185029	0.066485
2.093	0.069202	0.014218	0.064953	0.019285	0.191805	0.049375
2.184	0.108649	0.041912	0.0469	0.017179	0.216716	0.039718
2.275	0.093733	0.03049	0.04948	0.012927	0.265785	0.052055
2.366	0.107489	0.054131	0.055973	0.012731	0.293506	0.057512
2.457	0.093464	0.030919	0.055287	0.02523	0.336304	0.063282
2.548	0.11567	0.036475	0.048427	0.021448	0.357777	0.066042
2.639	0.150875	0.0394	0.05774	0.018353	0.352931	0.07738
2.73	0.137061	0.053443	0.052593	0.007802	0.409727	0.052454
2.821	0.156714	0.059566	0.06099	0.02429	0.406935	0.052663
2.912	0.176072	0.063462	0.057943	0.012182	0.470163	0.039237
3.003	0.164587	0.050831	0.078307	0.018882	0.46065	0.047575
3.094	0.177864	0.059654	0.067463	0.015263	0.453626	0.06177
3.185	0.189131	0.069317	0.073223	0.023376	0.496864	0.048963
3.276	0.198575	0.059448	0.07265	0.013278	0.482314	0.066836
3.367	0.207264	0.075101	0.068073	0.020716	0.500195	0.078831
3.458	0.189123	0.07707	0.10796	0.03944	0.505334	0.072541
3.549	0.209512	0.056017	0.098673	0.039412	0.488323	0.066293
3.64	0.213004	0.055211	0.110033	0.048415	0.489853	0.049886
3.731	0.249588	0.0752	0.08353	0.04788	0.517789	0.066271
3.822	0.238621	0.060497	0.101123	0.039971	0.538594	0.07352
3.913	0.235339	0.084592	0.06519	0.036728	0.546844	0.076465
4.004	0.232846	0.069087	0.066217	0.019894	0.542535	0.061827
4.095	0.257285	0.075444	0.064303	0.016243	0.568278	0.101747
4.186	0.246936	0.07709	0.082117	0.01493	0.59474	0.085307
4.277	0.242921	0.0805	0.085457	0.027598	0.555265	0.065565
4.368	0.252027	0.084893	0.094527	0.026129	0.597097	0.0918
4.459	0.249317	0.086744	0.101733	0.041943	0.620957	0.093445
4.55	0.247362	0.077118	0.08449	0.030498	0.620753	0.090078
4.641	0.268463	0.094693	0.08874	0.028109	0.611079	0.081764
4.732	0.274135	0.093895	0.080237	0.01771	0.611832	0.077927
4.823	0.289121	0.090424	0.08915	0.018642	0.619778	0.086747
4.914	0.27704	0.108539	0.08895	0.02527	0.645297	0.091961
5.005	0.26834	0.087859	0.078273	0.019477	0.663536	0.088524
5.096	0.303169	0.103748	0.08676	0.021595	0.632672	0.074906
5.187	0.319611	0.094058	0.087083	0.034098	0.645656	0.109576
5.278	0.277911	0.073648	0.08342	0.029871	0.681359	0.109279
5.369	0.275569	0.077879	0.09204	0.034892	0.670275	0.104273
5.46	0.312445	0.116513	0.10495	0.034364	0.690868	0.095043
5.551	0.304974	0.093958	0.086137	0.01834	0.71121	0.102939
5.642	0.29974	0.087989	0.105403	0.028989	0.729316	0.102184
5.733	0.330246	0.10546	0.084027	0.026204	0.693026	0.067631
5.824	0.332909	0.102562	0.098943	0.029237	0.722846	0.106277
5.915	0.335019	0.106117	0.117217	0.031304	0.691723	0.098701
6.006	0.333213	0.088419	0.091583	0.031065	0.719158	0.061868
6.097	0.362965	0.084567	0.095723	0.01556	0.659065	0.107211
6.188	0.345062	0.082943	0.081137	0.01907	0.741795	0.120833
6.279	0.337587	0.085318	0.08447	0.028414	0.695228	0.101205
6.37	0.357947	0.087837	0.097043	0.023977	0.73973	0.085376
6.461	0.362133	0.09158	0.12036	0.040926	0.688188	0.074155
6.552	0.358931	0.081618	0.084643	0.022304	0.743918	0.10193
6.643	0.358788	0.090587	0.097243	0.023713	0.70177	0.086998
6.734	0.371233	0.084243	0.10056	0.010613	0.774639	0.088947
6.825	0.375924	0.105245	0.081827	0.015024	0.73963	0.096996
6.916	0.34719	0.079866	0.101993	0.017796	0.667946	0.047629
7.007	0.373634	0.109047	0.11206	0.012763	0.720624	0.076162
7.098	0.354296	0.086412	0.108787	0.00699	0.762356	0.115426
7.189	0.378849	0.095091	0.10497	0.008095	0.734377	0.091478
7.28	0.353908	0.079676	0.091593	0.015807	0.779093	0.079337
7.371	0.378211	0.095462	0.05213	0.01487	0.728461	0.10366
7.462	0.391848	0.109311	0.124903	0.015023	0.712812	0.069442
7.553	0.382483	0.093368	0.10874	0.024659	0.787354	0.101896
7.644	0.361199	0.073919	0.086843	0.00976	0.767695	0.091728
7.735	0.375779	0.096783	0.095947	0.020736	0.773525	0.101059
7.826	0.388726	0.08832	0.104483	0.003838	0.773576	0.081364
7.917	0.422353	0.105006	0.07823	0.011272	0.780154	0.092015
8.008	0.377738	0.098709	0.109917	0.030129	0.796953	0.109743
8.099	0.386135	0.093537	0.09165	0.012866	0.806294	0.098311
8.19	0.413887	0.111273	0.124753	0.028025	0.711993	0.042434
8.281	0.367234	0.066387	0.09628	0.017345	0.77202	0.095928
8.372	0.406479	0.107663	0.103497	0.011994	0.803366	0.102869
8.463	0.421507	0.093995	0.106207	0.022473	0.777665	0.09558
8.554	0.436531	0.106263	0.104963	0.021358	0.848514	0.114762
8.645	0.427575	0.096932	0.093483	0.017752	0.804139	0.079686
8.736	0.438384	0.092469	0.100313	0.009671	0.792759	0.107749
8.827	0.439051	0.101498	0.111033	0.006449	0.824958	0.129945
8.918	0.471707	0.109153	0.088027	0.018159	0.8283	0.082293
9.009	0.430376	0.093147	0.09976	0.013544	0.795296	0.102055
9.1	0.432859	0.089077	0.10193	0.014375	0.82453	0.084866
9.191	0.435647	0.118318	0.102323	0.003486	0.794195	0.083407
9.282	0.427151	0.098147	0.107263	0.017589	0.785552	0.084533
9.373	0.464972	0.111325	0.107477	0.010036	0.811549	0.090232
9.464	0.450576	0.11347	0.103803	0.018633	0.808139	0.088616
9.555	0.399503	0.083841	0.100527	0.019034	0.812631	0.096973
9.646	0.441877	0.087612	0.101797	0.026718	0.78849	0.074851
9.737	0.436822	0.098482	0.11088	0.007224	0.841701	0.116049
9.828	0.470125	0.117424	0.11341	0.016376	0.843872	0.081208
9.919	0.44207	0.117486	0.10831	0.014965	0.826923	0.089308
10.01	0.4457	0.087967	0.104623	0.019599	0.842649	0.076236
10.101	0.434832	0.095229	0.118747	0.006619	0.814444	0.068587
10.192	0.461693	0.110335	0.111763	0.01966	0.848027	0.084455
10.283	0.46774	0.084287	0.120287	0.004905	0.908692	0.109287
10.374	0.470771	0.10808	0.127493	0.019818	0.854668	0.112847
10.465	0.452866	0.088967	0.132543	0.02845	0.818814	0.09362
10.556	0.47416	0.12999	0.137563	0.03151	0.860415	0.101392
10.647	0.496727	0.116589	0.12689	0.044721	0.872153	0.128171
10.738	0.485176	0.094531	0.091463	0.023603	0.899484	0.155475
10.829	0.475781	0.111785	0.117093	0.014075	0.873163	0.143466
10.92	0.478829	0.111212	0.118473	0.017338	0.843398	0.07756
11.011	0.479388	0.100127	0.128253	0.024719	0.871757	0.062605
11.102	0.481915	0.10043	0.128943	0.031294	0.773262	0.082759
11.193	0.492827	0.10982	0.133957	0.018568	0.848393	0.06314
11.284	0.504012	0.107479	0.113783	0.017563	0.847724	0.085458
11.375	0.504859	0.098619	0.108487	0.009548	0.82145	0.08098
11.466	0.532361	0.122218	0.12053	0.007137	0.852822	0.1156
11.557	0.542981	0.094454	0.116173	0.00569	0.827921	0.075598
11.648	0.540851	0.098091	0.111153	0.00909	0.858705	0.103983
11.739	0.529748	0.096913	0.12563	0.014734	0.832096	0.085975
11.83	0.516656	0.079843	0.125527	0.004638	0.842315	0.088148
11.921	0.539397	0.102354	0.109477	0.002722	0.863118	0.089265
12.012	0.510991	0.095089	0.12827	0.009064	0.845213	0.077223
12.103	0.514904	0.080268	0.102817	0.004129	0.854964	0.095114
12.194	0.51786	0.092444	0.105417	0.006199	0.884525	0.102993
12.285	0.539443	0.089452	0.095347	0.008875	0.863619	0.102011
12.376	0.539689	0.088911	0.118483	0.011159	0.880099	0.106403
12.467	0.535859	0.080128	0.118487	0.014088	0.860518	0.088421
12.558	0.541918	0.073986	0.147307	0.031313	0.878356	0.125889
12.649	0.520029	0.064737	0.122247	0.017221	0.858259	0.071449
12.74	0.508375	0.069104	0.110383	0.001242	0.861608	0.056697
12.831	0.533559	0.088534	0.121347	0.019222	0.869234	0.096615
12.922	0.525083	0.086115	0.12585	0.015772	0.900357	0.068879
13.013	0.571185	0.101872	0.122923	0.010566	0.829906	0.086996
13.104	0.508552	0.082378	0.12892	0.015462	0.903784	0.083589
13.195	0.526229	0.082774	0.13507	0.016248	0.869862	0.080986
13.286	0.5233	0.08227	0.101523	0.009371	0.870154	0.074986
13.377	0.554975	0.084081	0.122677	0.009562	0.885629	0.077677
13.468	0.55757	0.084996	0.137233	0.015428	0.848441	0.065546
13.559	0.530484	0.08984	0.154113	0.034438	0.895085	0.099532
13.65	0.520521	0.078413	0.13045	0.005505	0.838513	0.100903
13.741	0.540169	0.080225	0.14465	0.015555	0.884465	0.089033
13.832	0.564752	0.092794	0.13587	0.0143	0.911017	0.092273
13.923	0.534418	0.07614	0.12943	0.01318	0.881646	0.090587
14.014	0.572028	0.096728	0.12852	0.029034	0.889883	0.093233
14.105	0.531928	0.077146	0.119443	0.007422	0.907303	0.107458
14.196	0.57171	0.090262	0.14279	0.02885	0.866553	0.113788
14.287	0.561688	0.098805	0.122943	0.004006	0.849276	0.052422
14.378	0.579983	0.132486	0.127523	0.017594	0.893526	0.108569
14.469	0.560894	0.1149	0.128337	0.004787	0.889783	0.063253
14.56	0.559967	0.113954	0.122193	0.017591	0.922052	0.079657
14.651	0.546006	0.095069	0.135887	0.012623	0.881466	0.098733
14.742	0.557545	0.094053	0.135133	0.005683	0.899451	0.100598
14.833	0.542117	0.066244	0.1348	0.015701	0.8704	0.081594
14.924	0.557806	0.100568	0.138797	0.010589	0.912052	0.105695
15.015	0.54159	0.085076	0.109877	0.000487	0.866589	0.080147
15.106	0.489073	0.054694	0.123313	0.007581	0.887878	0.086842
15.197	0.540504	0.091822	0.123477	0.013434	0.873005	0.094711
15.288	0.537434	0.084514	0.12376	0.010862	0.899762	0.083059
15.379	0.514021	0.080225	0.115665	0.004348	0.855767	0.104988
15.47	0.525726	0.087958	0.148125	0.008749	0.881665	0.087477
15.561	0.555282	0.100461	0.11864	0.002466	0.847907	0.067766
15.652	0.551025	0.089703	0.12206	0.010704	0.909832	0.070549
15.743	0.563295	0.105341	0.134975	0.00416	0.953004	0.124406
15.834	0.498467	0.095799	0.12742	0.007593	0.896567	0.089969
15.925	0.503459	0.065039	0.133625	4.49e-05	0.963495	0.12038
16.016	0.541337	0.113029	0.12237	0.000237	0.888889	0.081205
16.107	0.529867	0.083544	0.14776	0.010753	0.879459	0.079856
16.198	0.55403	0.107268	0.163945	0.03001	0.887081	0.07585
16.289	0.550394	0.11471	0.18012	0.021694	0.85763	0.076867
16.38	0.548806	0.113383	0.13267	0.000555	0.848381	0.050898
16.471	0.558719	0.104001	0.140025	0.018677	0.880484	0.059545
16.562	0.523419	0.088283	0.16371	0.016812	0.833808	0.089516
16.653	0.559177	0.108782	0.143115	0.01057	0.899017	0.065009
16.744	0.550332	0.086491	0.151545	0.001849	0.898611	0.066342
16.835	0.571107	0.10825	0.146515	0.026034	0.869032	0.087211
16.926	0.554659	0.112649	0.13652	0.023254	0.907771	0.106019
17.017	0.577861	0.090131	0.15492	0.021621	0.917431	0.102033
17.108	0.554861	0.087881	0.13913	0.005544	0.895844	0.087969
17.199	0.614546	0.141784	0.1428	0.009169	0.906561	0.091449
17.29	0.525948	0.09923	0.142575	0.02285	0.918136	0.119548
17.381	0.565552	0.11003	0.16649	0.023009	0.927238	0.117346
17.472	0.583318	0.124766	0.135795	0.003491	0.912699	0.099004
17.563	0.593932	0.106106	0.152705	0.015142	0.911152	0.125983
17.654	0.575157	0.1262	0.135475	0.024017	0.918158	0.155523
17.745	0.557259	0.09448	0.125065	0.010325	0.881266	0.071
17.836	0.539776	0.098504	0.124305	0.00118	0.936589	0.141871
17.927	0.542486	0.103214	0.1408	0.00783	0.895223	0.079715
18.018	0.560781	0.111033	0.124055	0.012692	0.952442	0.139238
18.109	0.561289	0.101827	0.12057	0.010337	0.928994	0.080384
18.2
18.291
18.382
18.473
18.564
18.655
18.746
18.837
18.928
19.019
19.11
19.201
19.292
19.383
19.474
19.565
19.656
19.747
19.838
19.929
20.02
