# Supplementary material for: ANXA11 biomolecular condensates facilitate protein-lipid phase coupling on lysosomal membranes
Source: Nat Commun. 2025 Mar 21;16:2814. doi: 10.1038/s41467-025-58142-5 (PMC11928461; doi:10.1038/s41467-025-58142-5)
Supplement: Supplementary file 7 — Source Data [file 41467_2025_58142_MOESM7_ESM.zip › Source Data/Figure 3B.xlsx]

## Sheet: Figure 3B
A11	A11+Halo	A11+LCD
2.205	3.846	2.825
1.075	5.559	20.742
2.442	0.164	7.363
3.919	0.747	2.242
4.028	0.529	1.057
1.112	9.569	4.611
3.171	1.713	2.315
2.461	1.312	3.9
4.593	3.463	8.165
5.96	1.968	11.009
2.224	7.017	15.802
0.219	3.372	21.762
8.293	16.641	5.249
1.859	5.085	3.208
0.62	6.525	10.389
0.693	3.955	12.102
18.974	1.914	3.171
16.13	1.695	3.609
2.479	2.224	15.748
4.739	2.898	3.536
0.401	3.9	11.865
1.95	5.267	3.08
3.554	8.73	4.119
0.857	4.393	4.976
4.958	0.328	6.361
2.187	3.098	14.053
5.614	3.773	2.515
4.812	6.161	3.317
3.627	0.292	0.419
0.182	4.247	33.773
1.987	3.299	7.127
7.564	11.665	8.712
4.52	5.596	12.23
1.458	3.317	27.139
4.465	3.39	18.591
9.824	5.322	5.322
2.916	6.562	3.445
1.312	0.802	6.926
10.662	2.588	7.582
2.862	3.773	14.362
1.039	1.859	23.822
5.249	4.429	19.63
7.418	9.514	0.474
3.244	3.044	22.2
0.565	1.768	4.52
8.439	2.515	20.705
2.953	0.182	1.349
13.506	2.661	1.914
3.591	0.747	5.195
3.354	0.437	4.484
12.941	0.875	5.541
1.221	6.962	11.264
3.7	0.893	3.627
3.153	2.716	4.575
4.52	0.565	6.962
4.903	1.549	14.855
3.135	3.828	13.506
3.736	1.622	2.096
6.562	13.123	3.354
1.422	5.96	9.496
1.786	3.809	5.304
1.695	1.987	11.118
1.185	6.397	15.183
4.064	2.698	9.933
0.437	0.875	34.448
4.465	0.419	8.803
2.661	1.021	3.645
3.664	1.239	4.575
7.199	7.619	3.809
6.726	1.166	3.645
4.119	7.163	9.769
1.312	0.529	16.039
5.596	10.225	18.135
4.01	3.9	4.137
4.265	5.596	5.267
9.368	2.187	21.143
4.101	5.431	63.082
1.495	0.857	2.971
3.937	2.625	0.93
1.859	8.366	12.449
2.679	1.44	5.632
0.182	22.327	73.088
10.553	3.499	3.408
0.82	8.749	1.021
1.367	5.523	1.13
2.078	1.877	22.072
1.95	3.281	7.91
0.273	2.497	8.439
3.135	15.31	4.101
1.458	5.103	9.04
5.122	2.005	5.632
10.371	5.431	10.553
8.53	6.871	0.565
4.611	4.976	5.03
12.795	3.554	18.463
2.862	1.567	23.366
1.823	6.653	25.116
3.044	0.82	13.105
5.012	6.106	8.329
2.679	1.64	7.382
0.601	6.999	30.183
0.82	14.982	5.158
1.312	14.198	5.158
0.82	2.953	1.804
2.752	4.757	1.513
0.62	2.224	32.498
2.078	4.721	4.156
1.239	1.95	31.112
0.346	1.367	2.096
4.794	1.823	12.43
1.258	4.046	3.572
2.515	3.335	7.163
1.768	6.233	6.707
0.51	4.429	16.149
5.851	0.875	5.924
1.987	0.93	5.067
1.294	24.934	4.283
2.898	5.213	2.606
3.718	0.456	4.83
5.377	0.182	13.706
9.952	1.021	4.247
3.354	1.166	4.939
1.768	4.739	5.359
2.278	0.237	7.345
9.204	1.057	16.641
0.273	1.258	2.916
8.949	4.374	4.994
1.276	3.19	8.056
0.237	0.638	0.237
4.702	4.866	1.075
0.51	6.981	13.834
0.838	10.116	3.39
1.841	0.182	27.522
6.489	4.046	9.733
3.773	2.479	18.281
0.966	1.64	1.44
3.026	14.818	84.242
9.988	6.58	1.841
5.45	1.531	62.097
5.778	17.133	1.841
8.767	5.924	5.231
2.57	5.267	28.579
0.583	2.825	2.971
5.286	4.702	10.225
3.135	1.166	8.858
2.096	1.732	0.82
5.687	3.135	6.598
8.439	4.593	13.451
6.051	9.532	0.437
1.549	1.896	39.788
2.843	1.331	5.085
2.187	3.372	8.785
6.507	5.322	18.208
9.022	1.549	5.504
6.033	10.644	2.934
12.74	4.757	0.456
5.596	4.374	0.693
3.645	16.586	2.442
5.869	2.698	15.474
8.329	2.57	7.692
3.463	1.221	27.084
13.925	1.221	15.565
2.151	17.552	2.041
3.992	1.094	1.695
1.586	2.57	27.012
6.397	2.661	1.75
3.846	1.859	5.14
1.823	1.768	3.007
2.77	10.444	0.966
9.624	4.976	25.553
15.802	7.4	0.747
2.643	7.363	21.307
0.893	1.531	1.95
4.648	3.773	3.117
1.932	7.6	30.602
3.755	0.62	11.446
4.137	8.202	5.559
4.21	5.267	7.072
1.932	1.604	47.261
3.317	0.219	1.476
0.182	6.78	59.436
3.645	0.346	50.524
1.823	1.75	25.189
2.169	2.989	3.007
5.778	11.829	9.168
0.292	5.541	9.696
4.447	20.505	7.309
5.65	5.359	3.645
0.984	2.497	2.862
2.205	4.885	18.627
7.874	1.422	0.656
3.026	2.843	21.471
5.359	1.367	4.775
7.236	2.369	14.235
2.442	3.445	22.619
2.041	1.659	3.408
2.388	5.359	0.547
3.554	3.645	1.804
2.679	0.948	5.851
1.786	9.259	2.789
5.468	0.838	8.913
2.023	3.153	1.823
1.768	3.08	1.567
9.824	5.632	4.739
3.536	1.367	21.143
8.949	0.601	12.686
5.249	6.798	4.156
1.349	3.481	11.428
4.611	3.664	1.349
6.033	12.704	9.642
4.137	1.914	4.757
4.046	2.88	6.489
4.01	5.687	0.656
3.591	3.408	0.164
3.499	5.067	9.788
4.484	6.999	23.293
5.668	1.422	0.365
0.875	5.577	1.604
7.272	4.338	3.317
3.499	8.165	15.584
4.247	5.377	0.346
8.074	17.862	0.82
1.786	2.132	9.696
4.465	9.788	15.875
1.823	5.377	11.063
0.656	4.01	16.167
2.497	3.299	6.252
0.656	3.062	38.203
7.272	1.859	5.176
5.359	3.39	28.998
4.921	2.606	5.504
2.078	6.726	2.169
2.843	0.31	6.707
1.021	1.914	21.616
5.122	1.039	11.665
1.349	10.754	3.791
7.199	1.221	18.937
0.838	5.523	9.624
0.401	0.638	3.135
6.707	3.919	49.284
18.062	1.221	7.309
5.176	1.549	2.679
1.312	4.338	19.703
7.947	11.082	16.695
1.367	29.618	2.533
9.295	1.659	6.525
0.383	0.328	7.582
2.588	4.684	30.475
4.064	7.673	7.673
10.772	1.513	1.403
2.953	2.989	3.463
3.955	2.77	1.531
5.14	2.552	23.676
6.397	3.317	14.8
5.34	23.858	9.806
0.31	2.242	13.433
2.297	0.346	12.522
1.896	6.27	23.931
1.75	12.321	1.476
3.955	3.554	30.329
2.041	11.519	30.11
2.898	0.383	6.142
3.919	3.208	22.364
2.953	2.552	0.346
10.28	16.167	2.843
2.661	6.871	7.327
1.896	10.608	8.257
1.239	9.769	8.53
14.526	1.622	0.948
3.372	16.859	17.005
2.461	5.413	17.388
8.512	2.57	31.149
0.273	9.186	2.114
2.151	6.871	0.638
1.695	1.294	5.924
10.425	0.365	4.465
5.559	5.668	7.035
0.273	7.71	7.145
1.44	5.213	4.356
2.862	3.536	3.372
4.739	2.898	5.741
3.9	7.145	22.182
2.679	2.898	0.547
2.515	17.917	6.689
19.958	5.304	23.348
0.182	6.343	3.882
2.77	3.153	28.306
0.273	4.684	4.903
11.519	3.135	6.051
1.094	1.057	0.51
0.219	6.47	8.421
4.064	3.026	7.436
12.048	4.21	7.309
0.747	6.069	35.851
2.297	2.606	2.88
0.419	9.168	16.714
8.366	7.655	2.114
9.314	0.729	3.062
2.679	0.784	29.527
2.843	2.005	9.587
1.987	1.531	16.714
7.163	3.7	3.846
3.864	3.299	17.333
6.343	8.676	3.044
4.611	2.679	1.258
2.406	1.64	3.117
6.379	1.677	6.161
4.794	0.583	2.588
1.841	0.565	12.594
4.32	0.2	20.049
1.513	2.078	0.492
5.65	0.346	12.594
2.989	7.108	14.581
2.789	1.094	3.846
4.885	2.552	1.804
1.166	2.114	6.088
7.91	0.255	1.567
3.591	0.164	9.915
3.645	6.215	16.55
4.684	1.896	2.588
7.874	3.518	7.564
3.226	3.882	0.766
2.132	7.764	12.868
5.832	7.09	3.299
4.721	3.572	6.142
11.009	3.062	2.953
4.885	1.804	43.178
2.369	2.77	15.584
20.705	13.56	1.458
0.346	4.666	2.242
0.474	3.9	33.646
18.737	2.898	7.874
2.242	1.44	18.627
4.301	0.784	10.571
21.307	0.875	8.001
2.26	3.335	4.101
3.554	2.807	2.479
7.491	3.664	6.379
2.916	2.479	19.411
2.843	1.932	9.678
3.463	20.395	4.046
1.002	5.267	3.736
2.989	1.021	83.313
2.406	3.445	5.96
1.513	3.044	2.971
4.028	8.366	18.901
1.44	12.613	8.785
1.294	5.832	8.001
3.773	4.557	18.664
14.563	3.718	2.406
12.503	6.416	10.881
12.722	2.916	0.419
1.823	7.746	71.028
0.219	14.672	7.746
6.051	3.007	24.223
3.445	3.153	0.747
3.335	3.499	3.08
0.237	1.823	1.166
5.76	13.633	14.217
4.393	12.686	1.057
4.119	3.518	2.934
0.219	2.114	10.972
1.622	5.249	18.573
2.169	7.163	17.06
2.661	5.705	21.562
10.17	1.13	14.289
4.028	1.185	19.757
1.549	13.087	0.31
1.057	3.335	7.345
3.408	8.512	9.095
10.662	3.153	31.696
1.44	2.825	2.807
16.732	2.989	2.297
1.604	2.114	21.197
5.286	8.421	3.299
12.522	7.546	6.543
4.447	5.668	4.064
0.437	0.875	2.187
4.411	2.424	13.907
1.987	0.747	7.856
3.645	6.397	0.93
1.002	7.692	47.17
0.255	4.557	8.184
2.114	4.247	7.965
9.459	4.866	1.732
7.619	1.75	20.979
5.249	1.458	28.214
24.405	2.752	16.896
6.78	7.436	1.786
0.601	7.764	4.611
3.919	13.797	32.006
2.096	0.674	5.523
4.119	2.078	4.465
3.39	6.397	35.104
6.507	4.921	154.359
3.135	11.483	39.169
7.746	4.666	26.884
5.596	9.678	5.03
1.677	0.365	9.696
0.365	0.838	6.069
4.885	6.817	2.388
2.479	2.388	12.649
3.736	15.784	18.5
1.458	1.367	0.219
2.625	7.236	19.593
0.547	0.419	5.195
4.374	5.45	6.434
1.75	6.343	1.403
4.32	1.987	12.029
1.896	9.314	31.842
3.682	3.846	4.283
4.994	2.807	2.297
8.913	2.752	5.996
1.75	2.971	48.646
2.807	0.802	3.135
2.132	1.203	3.809
0.638	5.942	5.523
4.01	4.119	10.17
0.784	1.44	0.656
8.275	4.739	9.551
2.734	2.479	4.83
1.476	1.331	4.137
0.273	0.875	5.924
0.255	0.547	5.14
2.278	1.95	17.096
6.981	4.32	33.172
1.804	0.693	5.012
23.239	1.677	10.189
3.645	4.83	1.166
2.552	2.625	3.408
2.789	0.273	0.346
0.875	7.783	2.661
5.322	7.108	11.574
1.932	0.219	4.557
8.238	4.229	7.072
0.237	0.966	1.95
0.766	9.788	0.273
6.798	17.698	4.484
10.061	1.294	3.645
1.294	6.325	3.354
9.441	15.584	14.198
5.286	18.682	13.378
5.887	4.52	3.973
0.419	4.283	5.504
1.185	9.332	2.26
15.31	2.388	5.34
3.846	0.164	26.756
6.106	6.981	77.59
2.807	5.377	2.643
4.739	5.504	18.172
11.957	6.197	7.4
4.247	40.991	1.877
0.492	0.547	3.408
0.419	4.01	2.752
3.664	1.732	13.214
1.695	2.789	9.532
0.601	9.715	2.752
1.148	0.219	1.859
5.231	8.329	6.525
2.132	4.866	26.009
2.971	4.028	6.78
4.666	0.984	39.023
3.9	2.77	21.817
3.937	6.233	35.177
3.39	1.312	18.299
8.894	14.289	6.161
2.734	5.14	7.199
2.57	4.866	12.467
3.518	1.64	3.499
2.096	3.755	3.864
5.122	6.233	0.547
3.026	6.616	7.418
6.616	4.156	13.816
5.523	6.908	42.285
5.213	0.747	1.44
2.151	4.283	22.017
6.325	0.784	1.112
15.347	5.632	2.132
8.53	6.707	4.794
4.775	3.828	11.209
4.538	3.554	21.945
0.365	0.401	3.645
4.721	0.474	7.4
2.424	8.093	5.067
11.61	2.351	6.27
1.349	4.192	11.647
10.043	2.825	2.661
1.367	5.741	0.237
11.264	3.299	6.726
0.601	5.504	58.871
3.117	7.473	4.775
6.543	5.65	31.112
5.851	2.333	1.148
4.721	0.437	61.241
1.276	0.474	17.37
8.949	3.281	9.314
2.934	3.026	10.28
15.365	0.747	7.291
1.732	5.267	1.513
5.65	0.492	0.711
0.693	2.005	9.241
5.905	5.103	3.828
19.448	7.491	25.371
13.105	7.856	0.948
9.387	2.26	3.335
3.718	0.2	0.492
11.556	5.195	1.513
4.101	6.033	7.09
1.896	6.27	5.468
16.969	6.124	1.932
4.794	0.747	6.47
3.7	10.079	1.786
3.773	6.069	9.824
4.156	1.349	4.721
7.455	8.129	3.7
3.627	2.151	4.794
6.088	9.806	1.112
0.237	4.411	5.304
0.182	6.726	0.693
7.874	2.26	6.47
3.007	3.518	5.359
0.784	0.346	79.175
0.31	8.986	4.593
6.069	4.757	0.729
0.2	2.297	18.554
2.041	11.665	9.022
6.252	9.059	7.509
12.303	5.322	12.43
5.596	4.502	2.205
3.117	3.135	16.55
2.224	3.263	11.792
0.747	6.27	24.679
3.554	6.926	0.838
2.862	0.219	12.248
0.419	1.312	1.039
0.255	7.509	34.138
1.021	3.9	5.796
0.547	0.182	5.34
1.914	0.729	3.627
3.117	3.19	1.622
2.132	4.575	17.844
5.213	9.478	2.679
1.622	1.075	6.27
15.529	4.229	4.174
4.484	2.734	0.273
0.182	1.422	25.663
1.604	6.507	1.002
1.549	3.9	5.905
4.666	2.278	45.712
1.367	9.15	5.377
1.075	2.114	0.31
4.939	12.029	2.989
1.95	7.546	9.915
3.9	6.088	65.214
2.315	1.403	18.39
2.916	9.223	3.098
8.421	8.165	3.026
4.119	9.113	4.903
3.682	10.425	4.958
14.745	1.258	5.942
0.237	1.914	8.293
3.973	1.531	2.497
4.374	1.203	6.434
12.795	10.826	2.114
5.213	2.169	50.797
5.14	0.237	4.137
0.365	7.017	15.347
2.461	7.637	39.387
13.852	1.495	3.591
0.857	19.429	1.276
0.966	2.369	23.22
1.549	0.656	5.668
0.966	2.789	3.208
2.023	5.942	33.026
1.057	3.463	21.179
6.379	1.221	6.288
1.95	8.348	0.328
2.26	4.301	1.968
0.219	1.804	12.54
15.237	7.874	62.48
10.754	1.713	33.555
2.315	7.746	12.831
6.871	1.294	4.192
5.413	4.63	8.621
2.57	2.661	6.452
6.926	1.002	13.852
6.543	4.775	14.326
28.306	1.312	11.428
1.331	1.44	5.34
0.474	6.197	1.13
0.401	6.47	3.9
3.153	11.41	5.431
2.533	1.64	9.624
0.492	0.893	26.374
2.26	2.989	3.664
1.804	0.456	8.566
5.049	1.349	25.845
3.755	1.659	3.08
1.239	4.484	9.678
5.523	13.852	0.966
0.419	6.325	19.211
8.949	6.507	11.337
2.005	1.203	1.859
1.185	0.547	15.237
1.987	2.424	5.158
0.911	1.531	2.989
0.784	4.885	3.463
7.546	14.435	7.801
10.189	3.718	10.517
5.14	8.184	27.558
4.083	0.601	4.83
3.062	4.119	5.741
11.61	3.263	43.306
2.533	1.221	14.8
11.319	0.255	3.554
3.39	1.367	75.512
2.533	4.429	3.755
7.181	1.276	9.332
1.476	3.408	6.981
1.422	0.62	4.338
4.374	0.529	7.418
0.583	1.804	1.713
4.447	1.732	3.9
5.085	16.24	1.258
3.736	18.791	33.318
5.778	3.609	5.45
1.64	2.497	8.858
3.645	19.229	5.158
4.684	1.95	2.57
4.137	3.427	32.024
0.365	3.481	6.58
1.021	2.989	4.557
4.137	2.916	5.395
1.914	6.088	0.219
1.166	7.418	3.408
2.77	6.47	12.193
4.794	4.265	45.967
2.388	23.53	7.837
2.06	2.862	3.244
1.932	0.182	2.315
4.301	10.48	2.916
4.283	2.041	3.19
3.408	3.864	4.374
5.286	6.707	1.877
4.648	1.331	3.372
2.625	4.447	23.038
4.247	6.707	14.946
4.411	8.84	3.244
0.219	3.044	16.24
1.185	15.219	14.526
8.348	4.465	2.789
7.801	4.32	52.182
10.243	2.825	2.315
2.333	3.591	8.767
7.928	0.255	1.732
2.06	0.857	13.323
5.905	7.035	5.632
3.736	1.13	13.342
2.406	24.587	0.328
4.393	2.898	45.365
4.411	3.354	8.366
3.463	3.135	15.42
5.504	4.356	8.84
0.182	0.638	22.619
8.129	5.304	6.434
0.911	0.237	2.369
1.677	16.932	14.308
0.638	2.661	3.937
8.147	0.456	1.312
8.038	0.711	7.6
0.492	2.205	6.379
7.382	0.583	21.689
0.984	1.549	9.332
4.757	10.462	38.95
8.402	2.297	17.06
1.276	3.572	43.962
5.96	2.971	2.041
0.62	4.976	1.039
4.557	1.367	1.914
4.393	4.374	0.492
22.382	1.403	1.495
3.7	1.95	13.506
4.192	0.2	1.495
0.237	1.804	7.783
1.732	1.039	3.445
1.695	11.792	66.198
2.807	8.621	2.752
2.06	1.185	3.518
2.388	8.603	6.215
3.463	3.773	13.196
0.346	3.171	9.405
1.968	6.853	6.908
21.452	4.156	4.848
6.507	2.479	2.388
6.689	3.044	3.518
1.148	1.13	31.386
2.825	2.934	53.932
1.823	7.746	29.673
0.93	4.848	5.523
1.659	3.062	31.55
4.721	2.989	4.538
0.273	5.304	28.506
4.338	2.588	2.625
3.919	7.637	5.541
3.463	3.007	4.174
0.346	2.169	8.658
3.572	4.447	16.149
3.791	0.802	5.03
7.801	2.661	28.16
1.13	5.085	0.419
3.263	2.187	1.258
0.31	0.273	0.62
0.838	0.766	0.711
10.899	2.297	0.565
4.903	7.145	2.825
9.715	2.406	12.558
4.083	5.614	3.919
4.812	6.124	19.247
2.278	2.497	6.653
2.77	4.301	3.153
3.026	2.606	47.297
0.93	4.502	5.705
3.736	1.567	2.934
2.005	3.062	7.928
3.007	3.773	2.971
9.842	2.242	3.554
3.044	1.13	21.872
0.729	2.661	37.51
5.559	6.835	4.283
15.073	5.45	1.258
4.611	1.732	4.411
2.132	8.986	1.276
3.354	3.39	25.007
2.497	4.848	5.614
5.34	0.346	21.963
3.208	3.098	4.247
15.602	3.372	3.919
0.182	4.356	3.226
2.971	4.119	5.085
4.083	2.698	80.05
3.973	7.509	4.648
1.312	12.175	7.035
2.77	5.286	6.27
3.335	5.158	9.514
2.698	5.377	0.838
1.677	2.187	14.545
0.346	2.898	13.323
3.463	1.823	4.538
0.747	5.96	39.569
9.605	2.898	18.955
0.346	1.768	23.038
3.026	1.586	0.456
13.688	4.593	0.365
3.791	1.021	24.296
0.51	3.572	23.658
1.258	5.249	12.576
2.442	10.498	6.853
1.331	11.519	4.174
2.242	2.06	2.515
1.841	8.493	6.926
3.098	3.755	13.761
8.147	2.698	0.93
2.916	1.239	3.864
1.768	2.698	10.097
4.01	1.823	28.233
2.479	4.848	0.2
3.554	4.538	1.932
1.659	0.346	15.62
4.01	5.96	8.876
2.315	1.95	12.212
0.693	5.832	2.825
7.582	17.151	7.054
2.643	5.942	1.732
4.32	4.994	49.703
0.838	3.044	8.275
3.226	4.775	41.046
0.437	2.224	3.354
5.012	11.373	19.484
4.411	1.513	3.919
0.346	5.996	4.301
2.77	18.208	18.682
3.226	3.244	13.506
2.315	1.823	2.26
23.713	8.439	8.785
8.165	3.19	3.226
2.497	3.208	3.627
7.546	5.176	0.601
18.646	5.687	1.732
5.687	0.601	23.858
9.259	4.283	6.033
0.766	5.122	0.857
1.968	10.918	9.368
13.196	0.456	1.64
0.437	0.547	21.963
6.89	35.614	1.64
3.299	1.276	4.611
0.2	2.297	8.184
3.755	8.457	2.169
2.041	2.825	4.338
2.224	5.577	4.356
5.012	10.371	23.767
0.474	3.919	0.456
3.263	2.224	17.388
3.39	13.943	37
3.627	0.601	7.345
2.497	4.757	24.423
1.64	6.343	4.684
10.517	8.184	27.795
4.429	5.122	10.371
2.151	3.627	8.767
0.784	6.306	19.502
5.103	0.948	0.656
1.586	6.361	4.794
1.604	7.4	1.841
0.292	1.713	1.95
1.513	8.056	24.934
4.538	12.467	1.002
1.713	2.716	6.689
0.693	7.363	34.247
2.698	6.835	11.1
5.176	6.069	6.999
4.083	1.695	1.768
1.968	7.418	7.6
1.713	4.338	12.339
2.26	0.784	24.551
8.621	0.328	0.383
9.15	2.862	65.925
2.734	15.019	2.716
0.255	1.604	5.468
11.209	0.674	3.044
4.593	3.062	12.139
4.101	0.456	17.588
2.388	5.158	2.26
0.948	2.807	5.614
7.363	0.711	13.105
1.495	5.267	3.171
2.57	2.497	3.736
6.106	5.832	4.283
4.028	3.518	4.885
1.495	6.653	5.359
3.846	5.523	11.009
2.643	2.369	1.513
6.088	6.343	1.422
1.932	3.755	4.848
9.696	0.51	2.625
2.862	5.541	2.843
0.693	3.372	71.812
4.866	10.116	25.754
2.132	1.732	2.205
15.328	5.176	13.36
0.456	4.976	2.315
6.871	0.31	1.859
5.359	0.857	2.57
1.513	3.718	1.859
2.333	0.474	2.625
1.057	1.586	17.078
4.557	0.255	8.202
3.572	7.236	25.645
4.538	3.026	0.365
6.233	22.291	18.245
2.315	12.285	56.083
2.734	2.716	22.619
9.186	3.007	1.075
2.26	7.272	8.056
4.374	9.769	11.337
1.294	3.226	7.491
2.132	0.346	6.343
1.968	1.239	1.604
1.148	0.601	1.239
1.968	2.205	53.823
2.552	5.03	10.535
0.638	0.93	0.802
8.384	4.538	8.566
0.638	5.103	5.741
6.015	1.057	0.729
0.62	0.784	0.911
3.135	3.171	15.93
11.774	1.075	0.838
3.937	1.549	4.046
5.96	2.971	21.416
0.164	10.097	3.281
6.434	3.718	88.307
1.057	5.413	53.622
6.944	4.739	8.639
2.934	1.148	6.598
0.802	4.174	4.557
2.278	2.005	1.896
7.491	4.739	11.428
4.775	3.427	24.15
6.142	12.576	2.825
5.286	2.843	1.64
0.674	6.215	3.645
3.08	6.161	3.117
5.905	4.374	2.333
16.386	0.656	9.405
9.259	2.661	3.408
2.132	8.53	28.196
1.841	0.255	77.59
1.495	7.418	3.044
6.142	1.622	11.191
1.239	7.291	22.036
15.492	1.567	4.046
9.532	3.335	2.041
8.02	1.221	3.919
1.13	9.624	9.368
3.317	5.996	29.8
5.76	5.851	2.625
3.135	2.461	1.75
1.586	8.439	10.553
5.632	5.468	5.049
2.205	3.08	14.125
0.328	15.857	17.169
1.385	15.42	16.076
4.63	1.148	5.34
0.857	1.422	22.838
3.499	7.309	17.698
6.325	7.874	1.604
1.367	20.049	10.517
1.094	2.151	24.022
2.497	14.69	2.825
11.373	4.538	1.768
3.427	1.914	4.976
0.802	0.547	0.328
2.698	3.955	5.176
1.495	0.656	3.645
5.778	1.713	2.606
3.208	3.463	11.319
1.914	4.812	2.114
4.174	2.588	2.588
3.026	2.515	6.817
1.294	4.794	24.642
1.367	2.679	0.2
1.148	2.278	26.811
3.117	11.355	20.596
5.067	4.921	28.852
6.707	5.049	3.244
0.2	12.157	18.226
0.547	0.656	8.931
0.893	2.096	4.702
7.473	3.19	4.593
2.315	2.297	6.525
3.864	3.609	15.091
2.625	1.367	16.003
0.529	0.255	10.754
2.278	1.075	55.372
6.179	5.286	1.44
1.659	6.27	47.261
3.026	3.062	3.664
2.424	2.461	7.418
4.812	4.101	1.804
3.919	3.773	3.773
1.039	0.711	0.93
2.114	4.283	4.775
12.758	2.078	0.601
4.247	2.625	7.327
0.328	2.351	4.393
3.19	2.114	10.48
0.656	5.942	23.056
13.907	0.893	2.643
1.458	10.116	10.298
1.094	6.653	5.158
12.321	3.263	8.913
2.205	11.063	3.828
3.062	2.461	16.185
10.389	1.185	5.76
3.773	9.933	6.58
1.695	8.785	1.422
2.679	2.533	5.96
2.807	0.31	2.679
14.964	6.343	14.8
6.507	6.543	2.26
4.739	0.948	4.393
10.498	7.764	8.585
1.896	1.604	22.564
2.242	12.923	4.593
11.61	1.677	18.263
1.804	6.325	4.83
13.761	4.557	24.314
4.064	14.709	7.655
1.458	15.037	6.908
1.221	2.369	7.692
3.427	4.283	35.031
4.939	2.06	6.762
0.583	1.294	10.517
3.536	2.515	1.513
5.103	0.328	1.659
7.637	3.427	2.023
1.549	1.677	3.572
2.606	1.385	31.732
5.049	1.75	2.078
4.702	5.76	4.229
0.255	0.966	2.862
1.166	1.148	16.859
4.265	1.841	1.331
3.591	1.968	5.705
1.914	1.185	9.751
0.729	7.145	20.632
11.027	1.002	6.124
2.096	1.44	15.529
5.814	8.803	4.885
1.695	0.474	3.299
2.843	0.62	0.255
12.904	6.78	6.142
31.623	1.422	28.944
0.747	0.93	2.916
0.437	6.033	0.62
1.057	2.989	11.829
3.226	6.926	1.877
5.814	6.871	8.02
1.458	0.966	4.429
3.591	1.148	25.553
5.65	1.458	4.374
5.377	1.331	2.679
8.548	8.348	8.548
4.739	6.78	5.14
2.862	2.789	4.958
13.943	2.351	9.295
9.223	4.174	3.135
3.026	2.151	8.184
6.926	10.134	6.288
1.567	2.971	2.57
2.333	0.419	10.571
6.361	5.395	44.454
2.643	7.783	5.523
0.219	2.679	0.911
4.958	3.518	3.518
5.267	10.717	1.276
1.002	3.427	2.151
7.09	6.233	12.157
3.445	0.674	1.166
7.874	3.044	2.388
4.429	2.351	3.19
1.64	4.885	1.622
7.363	2.315	27.084
5.34	2.005	9.824
0.237	2.752	7.509
4.283	0.966	1.331
0.583	1.239	25.244
7.965	3.554	0.383
0.711	3.08	10.006
2.26	1.804	3.7
3.518	3.007	17.88
5.03	15.602	4.666
7.072	3.171	4.575
24.022	0.711	4.338
1.294	3.882	4.393
11.173	0.237	64.795
10.59	4.648	11.792
5.614	2.151	14.034
7.017	7.127	20.559
0.164	0.656	45.675
3.973	9.405	15.128
2.843	6.288	0.492
6.197	3.937	4.247
1.148	3.773	2.916
5.577	4.648	14.545
2.588	18.172	1.914
2.57	4.611	5.267
0.292	18.135	3.445
3.007	2.698	17.187
6.142	1.039	19.757
4.684	8.84	1.695
5.377	2.096	1.549
8.275	2.442	2.989
1.13	2.916	5.45
3.7	4.702	4.247
5.395	2.406	0.31
9.733	0.255	10.225
5.741	3.408	24.35
1.312	2.752	9.624
5.832	0.2	19.958
2.625	3.791	0.255
0.565	7.236	3.317
11.246	4.611	16.896
7.692	8.585	4.666
4.921	8.457	4.101
3.554	4.757	8.366
3.955	7.801	4.265
2.479	2.752	5.14
0.583	6.525	22.437
5.195	2.77	36.07
8.566	3.755	5.887
8.913	0.893	1.258
2.643	9.66	1.677
4.137	6.452	26.337
5.76	4.557	29.545
10.207	9.733	20.979
3.572	4.247	2.643
3.354	1.732	6.871
1.659	5.267	2.06
0.784	0.365	14.18
1.95	8.311	3.864
1.622	3.481	4.739
3.955	0.164	22.017
2.479	4.137	12.503
3.135	2.096	4.648
10.152	0.346	3.208
1.094	0.966	31.55
2.533	10.334	7.837
1.276	4.101	6.015
0.838	2.989	3.408
1.039	3.809	9.022
4.083	6.598	2.515
4.046	0.893	17.698
1.586	6.835	0.292
9.551	2.916	2.898
1.312	2.898	15.602
6.142	2.934	6.999
1.002	4.63	1.385
4.174	1.695	0.365
1.185	3.153	16.331
3.372	3.007	4.775
2.26	8.421	10.225
3.117	3.773	10.535
0.365	0.601	17.115
3.591	3.955	3.19
1.513	6.343	3.736
9.077	5.322	29.381
3.135	3.536	4.156
3.736	16.44	0.656
0.62	6.142	10.863
0.255	0.2	2.57
4.848	5.778	7.418
5.559	2.187	2.151
1.677	4.247	7.764
3.664	0.219	28.378
7.035	4.01	2.971
0.273	12.722	22.947
5.213	0.838	6.962
4.156	0.237	24.223
3.973	3.645	9.387
3.244	1.877	10.535
3.335	0.62	30.183
4.356	5.559	16.349
1.604	3.645	3.627
0.693	3.718	7.291
9.496	1.877	22.382
2.916	0.2	1.422
9.605	1.367	3.755
2.005	0.693	13.834
0.255	5.559	4.447
11.227	4.429	3.809
1.112	6.179	7.692
1.677	5.705	2.205
0.638	5.942	1.021
2.825	1.331	4.557
1.276	1.732	1.768
5.213	9.223	8.749
4.229	4.52	9.405
1.258	1.476	17.825
1.112	5.413	65.196
5.705	4.721	19.356
1.677	3.208	24.697
1.932	0.638	1.148
4.393	5.049	2.533
5.03	3.481	1.495
3.682	1.002	20.65
0.182	1.95	5.96
6.288	5.723	0.583
0.219	2.278	4.721
1.094	3.19	7.91
1.367	1.203	14.235
0.911	3.7	7.783
4.283	3.299	0.492
0.2	0.2	1.403
2.351	1.221	4.484
9.314	2.515	2.315
1.385	2.479	10.079
5.668	0.328	3.809
0.729	1.276	8.421
1.385	0.182	11.884
2.552		2.06
4.939		1.64
9.569		1.112
2.461		15.274
2.06		15.492
6.416		0.802
3.281		1.294
1.567		5.249
6.124		1.331
3.481		4.812
1.057		1.586
2.862		6.944
3.463		0.893
1.713		17.789
5.158		32.388
2.916		0.255
7.673		50.596
9.277		8.02
0.966		19.593
1.768		9.131
1.531		18.39
8.493		3.153
1.385		10.59
2.843		35.286
9.095		10.425
2.461		10.863
1.148		1.094
5.541		5.395
0.255		17.078
2.242		4.32
3.208		4.721
4.046		18.554
3.463		7.764
0.237		5.45
1.349		4.939
6.671		11.428
1.622		39.314
2.843		8.238
0.164		4.265
5.577		2.278
4.52		0.638
3.591		2.953
2.078		2.424
2.333		17.88
4.83		9.788
2.06		0.838
15.912		4.684
1.002		10.498
6.543		26.064
1.604		6.47
1.021		4.538
7.655		18.117
19.356		18.664
4.32		7.181
0.62		12.503
0.437		9.277
2.807		54.114
8.439		2.77
2.989		1.567
4.247		2.406
1.13		2.989
1.95		9.295
5.705		5.377
7.127		6.78
3.682		42.686
1.403		2.552
5.832		4.465
3.007		5.395
5.942		8.986
4.374		5.067
1.604		17.151
7.072		8.457
1.221		9.131
3.39		3.408
2.388		3.445
1.567		3.299
6.088		21.689
5.213		11.519
11.792		0.164
1.859		3.481
0.82		8.621
4.192		12.139
9.842		22.4
5.03		9.569
1.057		14.162
4.101		2.898
7.218		0.547
5.14		1.075
4.247		25.772
0.474		4.593
0.893		4.538
2.351		26.902
4.958		42.376
3.973		5.541
0.51		14.618
8.785		9.715
10.444		4.356
8.348		5.596
2.789		3.791
1.732		13.889
3.427		9.751
4.465		17.242
0.2		7.254
8.858		5.504
0.383		5.741
0.656		3.299
2.989		24.97
3.919		0.437
8.129		10.754
7.236		4.794
0.875		41.629
3.098		19.138
3.7		4.939
5.085		6.233
7.619		25.444
0.547		17.552
4.812		4.156
15.183		2.461
2.77		2.862
1.112		2.843
0.601		4.775
2.679		17.37
1.968		6.361
2.132		10.061
1.021		2.752
19.648		2.297
11.92		10.152
0.219		11.683
3.645		7.455
8.822		3.263
2.989		7.91
3.718		0.273
5.067		4.429
8.548		9.551
0.966		8.858
8.348		3.263
2.661		3.718
1.896		20.213
4.885		2.953
12.941		17.497
5.541		15.183
4.265		1.495
2.461		2.862
2.023		8.184
0.419		13.724
3.791		1.95
2.698		8.986
3.736		1.476
1.914		0.474
3.645		3.536
1.677		0.219
9.97		6.835
3.317		0.437
3.937		15.966
18.5		1.567
3.937		0.164
0.529		7.527
2.934		16.987
4.338		8.894
4.283		12.85
8.767		16.732
1.057		10.043
1.968		4.702
1.604		1.567
4.046		7.6
2.679		9.642
9.97		8.658
6.798		2.843
3.937		1.458
2.151		10.881
2.661		7.819
1.859		15.839
1.567		3.664
3.955		0.766
9.022		2.734
0.93		2.716
10.772		3.536
1.185		6.233
3.664		3.755
4.739		1.75
6.507		7.4
2.369		7.637
0.292		7.965
10.553		3.335
5.504		3.062
3.7		11.537
2.552		4.411
3.718		0.419
2.406		2.752
11.118		9.186
2.078		0.911
6.89		1.896
0.838		5.687
0.2		2.278
0.547		6.161
1.896		6.653
0.365		3.682
3.135		2.388
1.877		0.383
5.814		1.567
5.122		1.896
1.695
2.187
0.62
0.93
0.219
8.822
2.479
6.015
4.721
7.254
5.359
0.565
2.88
5.741
2.369
7.746
1.094
0.747
2.606
1.203
0.857
1.932
2.187
0.747
1.859
0.419
4.01
0.492
6.762
6.835
0.766
0.674
3.281
6.088
1.64
0.273
9.788
0.601
0.529
5.249
2.825
0.893
2.916
4.046
0.893
3.791
4.885
0.82
3.864
2.297
1.002
6.343
0.383
3.372
1.513
1.804
0.31
4.903
2.406
4.028
2.205
4.611
1.258
0.638
0.164
1.112
1.112
